# Supplementary material for: Evaluating topological variability in Neodermata phylogenies using mitochondrial and ribosomal gene markers
Source: PLoS One. 2025 Oct 15;20(10):e0333282. doi: 10.1371/journal.pone.0333282 (PMC12527160; doi:10.1371/journal.pone.0333282)
Supplement: S1 Table — (XLSX) [file pone.0333282.s002.xlsx]

## Sheet: S Table S1
S1 Table. Selected evolutionary model for the construction of each unilocus phylogenetic tree.
Tree	Software	Secuence	Information	Gene	Best model
Unilocus	IQTREE	Amino acid	Mitochondrial	atp6	mtZOA+F+G4
Unilocus	IQTREE	Amino acid	Mitochondrial	cox1	mtZOA+F+R4
Unilocus	IQTREE	Amino acid	Mitochondrial	cox2	mtInv+F+I+G4
Unilocus	IQTREE	Amino acid	Mitochondrial	cox3	mtZOA+F+I+G4
Unilocus	IQTREE	Amino acid	Mitochondrial	cytb	mtZOA+F+I+G4
Unilocus	IQTREE	Amino acid	Mitochondrial	nad1	mtZOA+F+R4
Unilocus	IQTREE	Amino acid	Mitochondrial	nad2	mtZOA+F+G4
Unilocus	IQTREE	Amino acid	Mitochondrial	nad3	mtZOA+G4
Unilocus	IQTREE	Amino acid	Mitochondrial	nad4L	mtInv+G4
Unilocus	IQTREE	Amino acid	Mitochondrial	nad4	mtZOA+F+R4
Unilocus	IQTREE	Amino acid	Mitochondrial	nad5	mtZOA+F+R4
Unilocus	IQTREE	Amino acid	Mitochondrial	nad6	mtInv+F+G4
Unilocus	IQTREE	Nucleotide	Mitochondrial	atp6	GTR+F+I+G4
Unilocus	IQTREE	Nucleotide	Mitochondrial	cox1	GTR+F+I+G4
Unilocus	IQTREE	Nucleotide	Mitochondrial	cox2	GTR+F+I+G4
Unilocus	IQTREE	Nucleotide	Mitochondrial	cox3	GTR+F+I+G4
Unilocus	IQTREE	Nucleotide	Mitochondrial	cytb	GTR+F+I+G4
Unilocus	IQTREE	Nucleotide	Mitochondrial	nad1	TVM+F+I+G4
Unilocus	IQTREE	Nucleotide	Mitochondrial	nad2	GTR+F+I+G4
Unilocus	IQTREE	Nucleotide	Mitochondrial	nad3	TVM+F+I+G4
Unilocus	IQTREE	Nucleotide	Mitochondrial	nad4L	TVM+F+I+G4
Unilocus	IQTREE	Nucleotide	Mitochondrial	nad4	GTR+F+I+G4
Unilocus	IQTREE	Nucleotide	Mitochondrial	nad5	GTR+F+R5
Unilocus	IQTREE	Nucleotide	Mitochondrial	nad6	GTR+F+I+G4
Unilocus	IQTREE	Nucleotide	Mitochondrial	16S (rrnL)	TVM+F+I+G4
Unilocus	IQTREE	Nucleotide	Mitochondrial	12S (rrnS)	GTR+F+I+G4
Unilocus	IQTREE	Nucleotide	Nuclear	18S	TIM2+F+R3
Unilocus	IQTREE	Nucleotide	Nuclear	28S	TIM3+F+G4
Unilocus	IQTREE	Nucleotide	Mitochondrial	28S*	TIM3+F+G4
Unilocus	RAXML	Amino acid	Mitochondrial	atp6	PROTGAMMAMTZOAF
Unilocus	RAXML	Amino acid	Mitochondrial	cox1	PROTGAMMAMTZOAF
Unilocus	RAXML	Amino acid	Mitochondrial	cox2	PROTGAMMAIMTZOAF
Unilocus	RAXML	Amino acid	Mitochondrial	cox3	PROTGAMMAIMTZOAF
Unilocus	RAXML	Amino acid	Mitochondrial	cytb	PROTGAMMAIMTZOAF
Unilocus	RAXML	Amino acid	Mitochondrial	nad1	PROTGAMMAIMTZOAF
Unilocus	RAXML	Amino acid	Mitochondrial	nad2	PROTGAMMAMTZOAF
Unilocus	RAXML	Amino acid	Mitochondrial	nad3	PROTGAMMAMTZOA
Unilocus	RAXML	Amino acid	Mitochondrial	nad4L	PROTGAMMAMTZOA
Unilocus	RAXML	Amino acid	Mitochondrial	nad4	PROTGAMMAMTZOAF
Unilocus	RAXML	Amino acid	Mitochondrial	nad5	PROTGAMMAIMTZOAF
Unilocus	RAXML	Amino acid	Mitochondrial	nad6	PROTGAMMAVTF
Unilocus	RAXML	Nucleotide	Mitochondrial	atp6	GTRGAMMAIX
Unilocus	RAXML	Nucleotide	Mitochondrial	cox1	GTRGAMMAIX
Unilocus	RAXML	Nucleotide	Mitochondrial	cox2	GTRGAMMAIX
Unilocus	RAXML	Nucleotide	Mitochondrial	cox3	GTRGAMMAIX
Unilocus	RAXML	Nucleotide	Mitochondrial	cytb	GTRGAMMAIX
Unilocus	RAXML	Nucleotide	Mitochondrial	nad1	GTRGAMMAIX
Unilocus	RAXML	Nucleotide	Mitochondrial	nad2	GTRGAMMAIX
Unilocus	RAXML	Nucleotide	Mitochondrial	nad3	GTRGAMMAIX
Unilocus	RAXML	Nucleotide	Mitochondrial	nad4L	GTRGAMMAIX
Unilocus	RAXML	Nucleotide	Mitochondrial	nad4	GTRGAMMAIX
Unilocus	RAXML	Nucleotide	Mitochondrial	nad5	GTRGAMMAIX
Unilocus	RAXML	Nucleotide	Mitochondrial	nad6	GTRGAMMAIX
Unilocus	RAXML	Nucleotide	Mitochondrial	16S (rrnL)	GTRGAMMAIX
Unilocus	RAXML	Nucleotide	Mitochondrial	12S (rrnS)	GTRGAMMAIX
Unilocus	RAXML	Nucleotide	Nuclear	18S	GTRGAMMAIX
Unilocus	RAXML	Nucleotide	Nuclear	28S	GTRGAMMAX
Unilocus	RAXML	Nucleotide	Nuclear	28S*	GTRGAMMAX
Unilocus	MrBayes	Amino acid	Mitochondrial	atp6	LG+F+G4
Unilocus	MrBayes	Amino acid	Mitochondrial	cox1	LG+F+R4
Unilocus	MrBayes	Amino acid	Mitochondrial	cox2	LG+F+I+G4
Unilocus	MrBayes	Amino acid	Mitochondrial	cox3	LG+F+I+G4
Unilocus	MrBayes	Amino acid	Mitochondrial	cytb	LG+F+I+G4
Unilocus	MrBayes	Amino acid	Mitochondrial	nad1	LG+F+R4
Unilocus	MrBayes	Amino acid	Mitochondrial	nad2	LG+F+G4
Unilocus	MrBayes	Amino acid	Mitochondrial	nad3	LG+G4
Unilocus	MrBayes	Amino acid	Mitochondrial	nad4L	LG+G4
Unilocus	MrBayes	Amino acid	Mitochondrial	nad4	LG+F+R4
Unilocus	MrBayes	Amino acid	Mitochondrial	nad5	LG+F+R4
Unilocus	MrBayes	Amino acid	Mitochondrial	nad6	LG+F+G4
Unilocus	MrBayes	Nucleotide	Mitochondrial	atp6	GTR+F+I+G4
Unilocus	MrBayes	Nucleotide	Mitochondrial	cox1	GTR+F+I+G4
Unilocus	MrBayes	Nucleotide	Mitochondrial	cox2	GTR+F+I+G4
Unilocus	MrBayes	Nucleotide	Mitochondrial	cox3	GTR+F+I+G4
Unilocus	MrBayes	Nucleotide	Mitochondrial	cytb	GTR+F+I+G4
Unilocus	MrBayes	Nucleotide	Mitochondrial	nad1	GTR+F+I+G4
Unilocus	MrBayes	Nucleotide	Mitochondrial	nad2	GTR+F+I+G4
Unilocus	MrBayes	Nucleotide	Mitochondrial	nad3	GTR+F+I+G4
Unilocus	MrBayes	Nucleotide	Mitochondrial	nad4L	GTR+F+I+G4
Unilocus	MrBayes	Nucleotide	Mitochondrial	nad4	GTR+F+I+G4
Unilocus	MrBayes	Nucleotide	Mitochondrial	nad5	GTR+F
Unilocus	MrBayes	Nucleotide	Mitochondrial	nad6	GTR+F+I+G4
Unilocus	MrBayes	Nucleotide	Mitochondrial	16S (rrnL)	GTR+F+I+G4
Unilocus	MrBayes	Nucleotide	Mitochondrial	12S (rrnS)	GTR+F+I+G4
Unilocus	MrBayes	Nucleotide	Nuclear	18S	GTR+F
Unilocus	MrBayes	Nucleotide	Nuclear	28S	GTR+F+I+G4
Unilocus	MrBayes	Nucleotide	Mitochondrial	28S*	GTR+F+I+G4
Unilocus codon 1 and 2	IQTREE	Nucleotide	Mitochondrial	atp6	GTR+F+G4
Unilocus codon 1 and 2	IQTREE	Nucleotide	Mitochondrial	cox1	GTR+F+I+G4
Unilocus codon 1 and 2	IQTREE	Nucleotide	Mitochondrial	cox2	TIM+F+I+G4
Unilocus codon 1 and 2	IQTREE	Nucleotide	Mitochondrial	cox3	GTR+F+I+G4
Unilocus codon 1 and 2	IQTREE	Nucleotide	Mitochondrial	cytb	GTR+F+I+G4
Unilocus codon 1 and 2	IQTREE	Nucleotide	Mitochondrial	nad1	TVM+F+I+G4
Unilocus codon 1 and 2	IQTREE	Nucleotide	Mitochondrial	nad2	GTR+F+I+G4
Unilocus codon 1 and 2	IQTREE	Nucleotide	Mitochondrial	nad3	TVM+F+I+G4
Unilocus codon 1 and 2	IQTREE	Nucleotide	Mitochondrial	nad4L	TVM+F+G4
Unilocus codon 1 and 2	IQTREE	Nucleotide	Mitochondrial	nad4	GTR+F+I+G4
Unilocus codon 1 and 2	IQTREE	Nucleotide	Mitochondrial	nad5	GTR+F+R4
Unilocus codon 1 and 2	IQTREE	Nucleotide	Mitochondrial	nad6	GTR+F+I+G4
*Phylogenetic tree without include Paradyplozoon yunannensis
