# Supplementary material for: Evaluating topological variability in Neodermata phylogenies using mitochondrial and ribosomal gene markers
Source: PLoS One. 2025 Oct 15;20(10):e0333282. doi: 10.1371/journal.pone.0333282 (PMC12527160; doi:10.1371/journal.pone.0333282)
Supplement: S2 Table — (XLSX) [file pone.0333282.s003.xlsx]

## Sheet: S Table S2
S2 Table. Partition and selected evolutionary model for the construction of unilocus phylogenetic trees.
Tree		# Tree	Number of genes	Software	Sequence	Best model	Partition
Multilocus	Multilocus mitochondrial	1	14	RAXML	Nucleotide	GTRGAMMAI	charset Subset1 = 3952-4932\3 8338-8760\3 1-903\3;
Multilocus	Multilocus mitochondrial	1	14	RAXML	Nucleotide	GTRGAMMAI	charset Subset2 = 3953-4932\3 2-903\3;
Multilocus	Multilocus mitochondrial	1	14	RAXML	Nucleotide	GTRGAMMAI	charset Subset3 = 12435-13002\3 3-903\3;
Multilocus	Multilocus mitochondrial	1	14	RAXML	Nucleotide	GTRGAMMAI	charset Subset4 = 904-2946\3;
Multilocus	Multilocus mitochondrial	1	14	RAXML	Nucleotide	GTRGAMMAI	charset Subset5 = 905-2946\3;
Multilocus	Multilocus mitochondrial	1	14	RAXML	Nucleotide	GTRGAMMAI	charset Subset6 = 8340-8760\3 906-2946\3 4935-6183\3 6186-7203\3;
Multilocus	Multilocus mitochondrial	1	14	RAXML	Nucleotide	GTRGAMMAI	charset Subset7 = 2947-3951\3;
Multilocus	Multilocus mitochondrial	1	14	RAXML	Nucleotide	GTRGAMMAI	charset Subset8 = 2948-3951\3;
Multilocus	Multilocus mitochondrial	1	14	RAXML	Nucleotide	GTRGAMMAI	charset Subset9 = 2949-3951\3 3954-4932\3;
Multilocus	Multilocus mitochondrial	1	14	RAXML	Nucleotide	GTRGAMMAI	charset Subset10 = 4933-6183\3;
Multilocus	Multilocus mitochondrial	1	14	RAXML	Nucleotide	GTRGAMMAI	charset Subset11 = 4934-6183\3;
Multilocus	Multilocus mitochondrial	1	14	RAXML	Nucleotide	GTRGAMMAI	charset Subset12 = 6184-7203\3;
Multilocus	Multilocus mitochondrial	1	14	RAXML	Nucleotide	GTRGAMMAI	charset Subset13 = 6185-7203\3;
Multilocus	Multilocus mitochondrial	1	14	RAXML	Nucleotide	GTRGAMMAI	charset Subset14 = 8761-9090\3 12433-13002\3 7204-8337\3;
Multilocus	Multilocus mitochondrial	1	14	RAXML	Nucleotide	GTRGAMMAI	charset Subset15 = 7205-8337\3;
Multilocus	Multilocus mitochondrial	1	14	RAXML	Nucleotide	GTRGAMMAI	charset Subset16 = 7206-8337\3;
Multilocus	Multilocus mitochondrial	1	14	RAXML	Nucleotide	GTRGAMMAI	charset Subset17 = 9092-10575\3 8339-8760\3 12434-13002\3 10577-12432\3;
Multilocus	Multilocus mitochondrial	1	14	RAXML	Nucleotide	GTRGAMMAI	charset Subset18 = 8762-9090\3;
Multilocus	Multilocus mitochondrial	1	14	RAXML	Nucleotide	GTRGAMMAI	charset Subset19 = 8763-9090\3 9093-10575\3 10578-12432\3;
Multilocus	Multilocus mitochondrial	1	14	RAXML	Nucleotide	GTRGAMMAI	charset Subset20 = 10576-12432\3 9091-10575\3;
Multilocus	Multilocus mitochondrial	1	14	RAXML	Nucleotide	GTRGAMMAI	charset Subset21 = 13003-14324 14325-15315;
Multilocus	Multilocus mitochondrial	2	12	RAXML	Amino acid	PROTGAMMALGF	charset Subset1 = 1937-1996 1-123;
Multilocus	Multilocus mitochondrial	2	12	RAXML	Amino acid	PROTGAMMALGF	charset Subset2 = 124-625 626-768;
Multilocus	Multilocus mitochondrial	2	12	RAXML	Amino acid	PROTGAMMALGF	charset Subset3 = 1997-2305 1291-1584 769-935;
Multilocus	Multilocus mitochondrial	2	12	RAXML	Amino acid	PROTGAMMALGF	charset Subset4 = 936-1290;
Multilocus	Multilocus mitochondrial	2	12	RAXML	Amino acid	PROTGAMMALGF	charset Subset5 = 1585-1855;
Multilocus	Multilocus mitochondrial	2	12	RAXML	Amino acid	PROTGAMMALGF	charset Subset6 = 2702-2813 1856-1936 2306-2701;
Multilocus	Multilocus mitochondrial	3	14	IQTREE	Nucleotide	GTR+I+G	charset Subset1 = 3952-4932\3 8338-8760\3 1-903\3;
Multilocus	Multilocus mitochondrial	3	14	IQTREE	Nucleotide	GTR+I+G	charset Subset2 = 3953-4932\3 2-903\3;
Multilocus	Multilocus mitochondrial	3	14	IQTREE	Nucleotide	K81UF+G	charset Subset3 = 12435-13002\3 3-903\3;
Multilocus	Multilocus mitochondrial	3	14	IQTREE	Nucleotide	GTR+I+G	charset Subset4 = 904-2946\3;
Multilocus	Multilocus mitochondrial	3	14	IQTREE	Nucleotide	GTR+I+G	charset Subset5 = 905-2946\3;
Multilocus	Multilocus mitochondrial	3	14	IQTREE	Nucleotide	GTR+I+G	charset Subset6 = 8340-8760\3 906-2946\3 4935-6183\3 6186-7203\3;
Multilocus	Multilocus mitochondrial	3	14	IQTREE	Nucleotide	GTR+I+G	charset Subset7 = 2947-3951\3;
Multilocus	Multilocus mitochondrial	3	14	IQTREE	Nucleotide	GTR+I+G	charset Subset8 = 2948-3951\3;
Multilocus	Multilocus mitochondrial	3	14	IQTREE	Nucleotide	K81UF+I+G	charset Subset9 = 2949-3951\3 3954-4932\3;
Multilocus	Multilocus mitochondrial	3	14	IQTREE	Nucleotide	TVM+I+G	charset Subset10 = 4933-6183\3;
Multilocus	Multilocus mitochondrial	3	14	IQTREE	Nucleotide	GTR+I+G	charset Subset11 = 4934-6183\3;
Multilocus	Multilocus mitochondrial	3	14	IQTREE	Nucleotide	GTR+I+G	charset Subset12 = 6184-7203\3;
Multilocus	Multilocus mitochondrial	3	14	IQTREE	Nucleotide	TVM+I+G	charset Subset13 = 6185-7203\3;
Multilocus	Multilocus mitochondrial	3	14	IQTREE	Nucleotide	K81UF+I+G	charset Subset14 = 8761-9090\3 12433-13002\3 7204-8337\3;
Multilocus	Multilocus mitochondrial	3	14	IQTREE	Nucleotide	GTR+I+G	charset Subset15 = 7205-8337\3;
Multilocus	Multilocus mitochondrial	3	14	IQTREE	Nucleotide	GTR+I+G	charset Subset16 = 7206-8337\3;
Multilocus	Multilocus mitochondrial	3	14	IQTREE	Nucleotide	GTR+I+G	charset Subset17 = 9092-10575\3 8339-8760\3 12434-13002\3 10577-12432\3;
Multilocus	Multilocus mitochondrial	3	14	IQTREE	Nucleotide	GTR+G	charset Subset18 = 8762-9090\3;
Multilocus	Multilocus mitochondrial	3	14	IQTREE	Nucleotide	TIM+I+G	charset Subset19 = 8763-9090\3 9093-10575\3 10578-12432\3;
Multilocus	Multilocus mitochondrial	3	14	IQTREE	Nucleotide	GTR+I+G	charset Subset20 = 10576-12432\3 9091-10575\3;
Multilocus	Multilocus mitochondrial	3	14	IQTREE	Nucleotide	GTR+I+G	charset Subset21 = 13003-14324 14325-15315;
Multilocus	Multilocus mitochondrial	4	12	IQTREE	Amino acid	LG+G+F	charset Subset1 = 1937-1996 1-123;
Multilocus	Multilocus mitochondrial	4	12	IQTREE	Amino acid	LG+I+G+F	charset Subset2 = 124-625 626-768;
Multilocus	Multilocus mitochondrial	4	12	IQTREE	Amino acid	MTART+I+G+F	charset Subset3 = 1997-2305 1291-1584 769-935;
Multilocus	Multilocus mitochondrial	4	12	IQTREE	Amino acid	MTART+I+G+F	charset Subset4 = 936-1290;
Multilocus	Multilocus mitochondrial	4	12	IQTREE	Amino acid	MTART+G+F	charset Subset5 = 1585-1855;
Multilocus	Multilocus mitochondrial	4	12	IQTREE	Amino acid	LG+I+G+F	charset Subset6 = 2702-2813 1856-1936 2306-2701;
Multilocus	Multilocus mitochondrial	5	14	MrBayes	Nucleotide	GTR+I+G	charset Subset1 = 3952-4932\3 8338-8760\3 1-903\3;
Multilocus	Multilocus mitochondrial	5	14	MrBayes	Nucleotide	GTR+I+G	charset Subset2 = 3953-4932\3 2-903\3;
Multilocus	Multilocus mitochondrial	5	14	MrBayes	Nucleotide	GTR+G	charset Subset3 = 12435-13002\3 3-903\3;
Multilocus	Multilocus mitochondrial	5	14	MrBayes	Nucleotide	GTR+I+G	charset Subset4 = 904-2946\3;
Multilocus	Multilocus mitochondrial	5	14	MrBayes	Nucleotide	GTR+I+G	charset Subset5 = 905-2946\3;
Multilocus	Multilocus mitochondrial	5	14	MrBayes	Nucleotide	GTR+I+G	charset Subset6 = 8340-8760\3 906-2946\3 4935-6183\3 6186-7203\3;
Multilocus	Multilocus mitochondrial	5	14	MrBayes	Nucleotide	GTR+I+G	charset Subset7 = 2947-3951\3;
Multilocus	Multilocus mitochondrial	5	14	MrBayes	Nucleotide	GTR+I+G	charset Subset8 = 2948-3951\3;
Multilocus	Multilocus mitochondrial	5	14	MrBayes	Nucleotide	GTR+I+G	charset Subset9 = 2949-3951\3 3954-4932\3;
Multilocus	Multilocus mitochondrial	5	14	MrBayes	Nucleotide	GTR+I+G	charset Subset10 = 4933-6183\3;
Multilocus	Multilocus mitochondrial	5	14	MrBayes	Nucleotide	GTR+I+G	charset Subset11 = 4934-6183\3;
Multilocus	Multilocus mitochondrial	5	14	MrBayes	Nucleotide	GTR+I+G	charset Subset12 = 6184-7203\3;
Multilocus	Multilocus mitochondrial	5	14	MrBayes	Nucleotide	GTR+I+G	charset Subset13 = 6185-7203\3;
Multilocus	Multilocus mitochondrial	5	14	MrBayes	Nucleotide	GTR+I+G	charset Subset14 = 8761-9090\3 12433-13002\3 7204-8337\3;
Multilocus	Multilocus mitochondrial	5	14	MrBayes	Nucleotide	GTR+I+G	charset Subset15 = 7205-8337\3;
Multilocus	Multilocus mitochondrial	5	14	MrBayes	Nucleotide	GTR+I+G	charset Subset16 = 7206-8337\3;
Multilocus	Multilocus mitochondrial	5	14	MrBayes	Nucleotide	GTR+I+G	charset Subset17 = 9092-10575\3 8339-8760\3 12434-13002\3 10577-12432\3;
Multilocus	Multilocus mitochondrial	5	14	MrBayes	Nucleotide	GTR+G	charset Subset18 = 8762-9090\3;
Multilocus	Multilocus mitochondrial	5	14	MrBayes	Nucleotide	GTR+I+G	charset Subset19 = 8763-9090\3 9093-10575\3 10578-12432\3;
Multilocus	Multilocus mitochondrial	5	14	MrBayes	Nucleotide	GTR+I+G	charset Subset20 = 10576-12432\3 9091-10575\3;
Multilocus	Multilocus mitochondrial	5	14	MrBayes	Nucleotide	GTR+I+G	charset Subset21 = 13003-14324 14325-15315;
Multilocus	Multilocus mitochondrial	6	12	MrBayes	Amino acid	LG+G	charset Subset1 = 1937-1996 1-123;
Multilocus	Multilocus mitochondrial	6	12	MrBayes	Amino acid	LG+I+G	charset Subset2 = 124-625 626-768;
Multilocus	Multilocus mitochondrial	6	12	MrBayes	Amino acid	LG+I+G	charset Subset3 = 1997-2305 1291-1584 769-935;
Multilocus	Multilocus mitochondrial	6	12	MrBayes	Amino acid	LG+I+G	charset Subset4 = 936-1290;
Multilocus	Multilocus mitochondrial	6	12	MrBayes	Amino acid	LG+G	charset Subset5 = 1585-1855;
Multilocus	Multilocus mitochondrial	6	12	MrBayes	Amino acid	LG+I+G	charset Subset6 = 2702-2813 1856-1936 2306-2701;
Multilocus	Multilocus mitochondrial + 18S + 28S	7	16	RAXML	Nucleotide	GTRGAMMAI	charset Subset1 = 1-1631 1632-1944;
Multilocus	Multilocus mitochondrial + 18S + 28S	7	16	RAXML	Nucleotide	GTRGAMMAI	charset Subset2 = 8311-8559\3 1945-2454\3;
Multilocus	Multilocus mitochondrial + 18S + 28S	7	16	RAXML	Nucleotide	GTRGAMMAI	charset Subset3 = 1946-2454\3 4556-5199\3;
Multilocus	Multilocus mitochondrial + 18S + 28S	7	16	RAXML	Nucleotide	GTRGAMMAI	charset Subset4 = 7968-8310\3 5202-6264\3 2457-3987\3 1947-2454\3 4557-5199\3 6267-7146\3;
Multilocus	Multilocus mitochondrial + 18S + 28S	7	16	RAXML	Nucleotide	GTRGAMMAI	charset Subset5 = 2455-3987\3;
Multilocus	Multilocus mitochondrial + 18S + 28S	7	16	RAXML	Nucleotide	GTRGAMMAI	charset Subset6 = 2456-3987\3;
Multilocus	Multilocus mitochondrial + 18S + 28S	7	16	RAXML	Nucleotide	GTRGAMMAI	charset Subset7 = 3988-4554\3;
Multilocus	Multilocus mitochondrial + 18S + 28S	7	16	RAXML	Nucleotide	GTRGAMMAI	charset Subset8 = 3989-4554\3;
Multilocus	Multilocus mitochondrial + 18S + 28S	7	16	RAXML	Nucleotide	GTRGAMMAI	charset Subset9 = 3990-4554\3 8313-8559\3;
Multilocus	Multilocus mitochondrial + 18S + 28S	7	16	RAXML	Nucleotide	GTRGAMMAI	charset Subset10 = 4555-5199\3;
Multilocus	Multilocus mitochondrial + 18S + 28S	7	16	RAXML	Nucleotide	GTRGAMMAI	charset Subset11 = 5200-6264\3;
Multilocus	Multilocus mitochondrial + 18S + 28S	7	16	RAXML	Nucleotide	GTRGAMMAI	charset Subset12 = 5201-6264\3;
Multilocus	Multilocus mitochondrial + 18S + 28S	7	16	RAXML	Nucleotide	GTRGAMMAI	charset Subset13 = 6265-7146\3;
Multilocus	Multilocus mitochondrial + 18S + 28S	7	16	RAXML	Nucleotide	GTRGAMMAI	charset Subset14 = 6266-7146\3;
Multilocus	Multilocus mitochondrial + 18S + 28S	7	16	RAXML	Nucleotide	GTRGAMMAI	charset Subset15 = 7147-7965\3 11368-11796\3;
Multilocus	Multilocus mitochondrial + 18S + 28S	7	16	RAXML	Nucleotide	GTRGAMMAI	charset Subset16 = 7148-7965\3;
Multilocus	Multilocus mitochondrial + 18S + 28S	7	16	RAXML	Nucleotide	GTRGAMMAI	charset Subset17 = 7149-7965\3;
Multilocus	Multilocus mitochondrial + 18S + 28S	7	16	RAXML	Nucleotide	GTRGAMMAI	charset Subset18 = 9781-11367\3 7966-8310\3 8560-9780\3;
Multilocus	Multilocus mitochondrial + 18S + 28S	7	16	RAXML	Nucleotide	GTRGAMMAI	charset Subset19 = 8561-9780\3 7967-8310\3 9782-11367\3 11369-11796\3;
Multilocus	Multilocus mitochondrial + 18S + 28S	7	16	RAXML	Nucleotide	GTRGAMMAI	charset Subset20 = 8312-8559\3;
Multilocus	Multilocus mitochondrial + 18S + 28S	7	16	RAXML	Nucleotide	GTRGAMMAI	charset Subset21 = 11370-11796\3 8562-9780\3 9783-11367\3;
Multilocus	Multilocus mitochondrial + 18S + 28S	7	16	RAXML	Nucleotide	GTRGAMMAI	charset Subset22 = 12700-13361 11797-12699;
Multilocus	Multilocus mitochondrial + 18S + 28S	8	16	IQTREE	Nucleotide	GTR+I+G	charset Subset1 = 1-1631 1632-1944;
Multilocus	Multilocus mitochondrial + 18S + 28S	8	16	IQTREE	Nucleotide	GTR+I+G	charset Subset2 = 8311-8559\3 1945-2454\3;
Multilocus	Multilocus mitochondrial + 18S + 28S	8	16	IQTREE	Nucleotide	GTR+I+G	charset Subset3 = 1946-2454\3 4556-5199\3;
Multilocus	Multilocus mitochondrial + 18S + 28S	8	16	IQTREE	Nucleotide	GTR+I+G	charset Subset4 = 7968-8310\3 5202-6264\3 2457-3987\3 1947-2454\3 4557-5199\3 6267-7146\3;
Multilocus	Multilocus mitochondrial + 18S + 28S	8	16	IQTREE	Nucleotide	GTR+I+G	charset Subset5 = 2455-3987\3;
Multilocus	Multilocus mitochondrial + 18S + 28S	8	16	IQTREE	Nucleotide	GTR+I+G	charset Subset6 = 2456-3987\3;
Multilocus	Multilocus mitochondrial + 18S + 28S	8	16	IQTREE	Nucleotide	GTR+I+G	charset Subset7 = 3988-4554\3;
Multilocus	Multilocus mitochondrial + 18S + 28S	8	16	IQTREE	Nucleotide	GTR+I+G	charset Subset8 = 3989-4554\3;
Multilocus	Multilocus mitochondrial + 18S + 28S	8	16	IQTREE	Nucleotide	TIM+I+G	charset Subset9 = 3990-4554\3 8313-8559\3;
Multilocus	Multilocus mitochondrial + 18S + 28S	8	16	IQTREE	Nucleotide	K81UF+I+G	charset Subset10 = 4555-5199\3;
Multilocus	Multilocus mitochondrial + 18S + 28S	8	16	IQTREE	Nucleotide	TVM+I+G	charset Subset11 = 5200-6264\3;
Multilocus	Multilocus mitochondrial + 18S + 28S	8	16	IQTREE	Nucleotide	GTR+I+G	charset Subset12 = 5201-6264\3;
Multilocus	Multilocus mitochondrial + 18S + 28S	8	16	IQTREE	Nucleotide	GTR+I+G	charset Subset13 = 6265-7146\3;
Multilocus	Multilocus mitochondrial + 18S + 28S	8	16	IQTREE	Nucleotide	TVM+I+G	charset Subset14 = 6266-7146\3;
Multilocus	Multilocus mitochondrial + 18S + 28S	8	16	IQTREE	Nucleotide	TIM+I+G	charset Subset15 = 7147-7965\3 11368-11796\3;
Multilocus	Multilocus mitochondrial + 18S + 28S	8	16	IQTREE	Nucleotide	GTR+I+G	charset Subset16 = 7148-7965\3;
Multilocus	Multilocus mitochondrial + 18S + 28S	8	16	IQTREE	Nucleotide	TIM+I+G	charset Subset17 = 7149-7965\3;
Multilocus	Multilocus mitochondrial + 18S + 28S	8	16	IQTREE	Nucleotide	GTR+I+G	charset Subset18 = 9781-11367\3 7966-8310\3 8560-9780\3;
Multilocus	Multilocus mitochondrial + 18S + 28S	8	16	IQTREE	Nucleotide	GTR+I+G	charset Subset19 = 8561-9780\3 7967-8310\3 9782-11367\3 11369-11796\3;
Multilocus	Multilocus mitochondrial + 18S + 28S	8	16	IQTREE	Nucleotide	GTR+G	charset Subset20 = 8312-8559\3;
Multilocus	Multilocus mitochondrial + 18S + 28S	8	16	IQTREE	Nucleotide	TIM+I+G	charset Subset21 = 11370-11796\3 8562-9780\3 9783-11367\3;
Multilocus	Multilocus mitochondrial + 18S + 28S	8	16	IQTREE	Nucleotide	GTR+I+G	charset Subset22 = 12700-13361 11797-12699;
Multilocus	Multilocus mitochondrial + 18S + 28S	8	16	MrBayes	Nucleotide	GTR+I+G	charset Subset1 = 1-1631 1632-1944;
Multilocus	Multilocus mitochondrial + 18S + 28S	8	16	MrBayes	Nucleotide	GTR+I+G	charset Subset2 = 8311-8559\3 1945-2454\3;
Multilocus	Multilocus mitochondrial + 18S + 28S	8	16	MrBayes	Nucleotide	GTR+I+G	charset Subset3 = 1946-2454\3 4556-5199\3;
Multilocus	Multilocus mitochondrial + 18S + 28S	8	16	MrBayes	Nucleotide	GTR+I+G	charset Subset4 = 7968-8310\3 5202-6264\3 2457-3987\3 1947-2454\3 4557-5199\3 6267-7146\3;
Multilocus	Multilocus mitochondrial + 18S + 28S	8	16	MrBayes	Nucleotide	GTR+I+G	charset Subset5 = 2455-3987\3;
Multilocus	Multilocus mitochondrial + 18S + 28S	8	16	MrBayes	Nucleotide	GTR+I+G	charset Subset6 = 2456-3987\3;
Multilocus	Multilocus mitochondrial + 18S + 28S	8	16	MrBayes	Nucleotide	GTR+I+G	charset Subset7 = 3988-4554\3;
Multilocus	Multilocus mitochondrial + 18S + 28S	8	16	MrBayes	Nucleotide	GTR+I+G	charset Subset8 = 3989-4554\3;
Multilocus	Multilocus mitochondrial + 18S + 28S	8	16	MrBayes	Nucleotide	GTR+I+G	charset Subset9 = 3990-4554\3 8313-8559\3;
Multilocus	Multilocus mitochondrial + 18S + 28S	8	16	MrBayes	Nucleotide	GTR+I+G	charset Subset10 = 4555-5199\3;
Multilocus	Multilocus mitochondrial + 18S + 28S	8	16	MrBayes	Nucleotide	GTR+I+G	charset Subset11 = 5200-6264\3;
Multilocus	Multilocus mitochondrial + 18S + 28S	8	16	MrBayes	Nucleotide	GTR+I+G	charset Subset12 = 5201-6264\3;
Multilocus	Multilocus mitochondrial + 18S + 28S	8	16	MrBayes	Nucleotide	GTR+I+G	charset Subset13 = 6265-7146\3;
Multilocus	Multilocus mitochondrial + 18S + 28S	8	16	MrBayes	Nucleotide	GTR+I+G	charset Subset14 = 6266-7146\3;
Multilocus	Multilocus mitochondrial + 18S + 28S	8	16	MrBayes	Nucleotide	GTR+I+G	charset Subset15 = 7147-7965\3 11368-11796\3;
Multilocus	Multilocus mitochondrial + 18S + 28S	8	16	MrBayes	Nucleotide	GTR+I+G	charset Subset16 = 7148-7965\3;
Multilocus	Multilocus mitochondrial + 18S + 28S	8	16	MrBayes	Nucleotide	GTR+I+G	charset Subset17 = 7149-7965\3;
Multilocus	Multilocus mitochondrial + 18S + 28S	8	16	MrBayes	Nucleotide	GTR+I+G	charset Subset18 = 9781-11367\3 7966-8310\3 8560-9780\3;
Multilocus	Multilocus mitochondrial + 18S + 28S	8	16	MrBayes	Nucleotide	GTR+I+G	charset Subset19 = 8561-9780\3 7967-8310\3 9782-11367\3 11369-11796\3;
Multilocus	Multilocus mitochondrial + 18S + 28S	8	16	MrBayes	Nucleotide	GTR+G	charset Subset20 = 8312-8559\3;
Multilocus	Multilocus mitochondrial + 18S + 28S	8	16	MrBayes	Nucleotide	GTR+I+G	charset Subset21 = 11370-11796\3 8562-9780\3 9783-11367\3;
Multilocus	Multilocus mitochondrial + 18S + 28S	8	16	MrBayes	Nucleotide	GTR+I+G	charset Subset22 = 12700-13361 11797-12699;
Multilocus	16S + 18S + 28S + cytb	9	4	RAXML	Nucleotide	GTRGAMMA	charset Subset1 = 1632-1944 1-1631;
Multilocus	16S + 18S + 28S + cytb	9	4	RAXML	Nucleotide	GTRGAMMA	charset Subset2 = 1945-3009\3;
Multilocus	16S + 18S + 28S + cytb	9	4	RAXML	Nucleotide	GTRGAMMA	charset Subset3 = 1946-3009\3;
Multilocus	16S + 18S + 28S + cytb	9	4	RAXML	Nucleotide	GTRGAMMA	charset Subset4 = 1947-3009\3;
Multilocus	16S + 18S + 28S + cytb	9	4	RAXML	Nucleotide	GTRGAMMA	charset Subset5 = 3010-3912;
Multilocus	16S + 18S + 28S + cytb	9	4	IQTREE	Nucleotide	GTR+G	charset Subset1 = 1632-1944 1-1631;
Multilocus	16S + 18S + 28S + cytb	9	4	IQTREE	Nucleotide	GTR+G	charset Subset2 = 1945-3009\3;
Multilocus	16S + 18S + 28S + cytb	9	4	IQTREE	Nucleotide	GTR+G	charset Subset3 = 1946-3009\3;
Multilocus	16S + 18S + 28S + cytb	9	4	IQTREE	Nucleotide	GTR+G	charset Subset4 = 1947-3009\3;
Multilocus	16S + 18S + 28S + cytb	9	4	IQTREE	Nucleotide	GTR+G	charset Subset5 = 3010-3912;
Multilocus	16S + 18S + 28S + cytb	9	4	MrBayes	Nucleotide	GTR+G	charset Subset1 = 1632-1944 1-1631;
Multilocus	16S + 18S + 28S + cytb	9	4	MrBayes	Nucleotide	GTR+G	charset Subset2 = 1945-3009\3;
Multilocus	16S + 18S + 28S + cytb	9	4	MrBayes	Nucleotide	GTR+G	charset Subset3 = 1946-3009\3;
Multilocus	16S + 18S + 28S + cytb	9	4	MrBayes	Nucleotide	GTR+G	charset Subset4 = 1947-3009\3;
Multilocus	16S + 18S + 28S + cytb	9	4	MrBayes	Nucleotide	GTR+G	charset Subset5 = 3010-3912;
