# Supplementary material for: Evaluating topological variability in Neodermata phylogenies using mitochondrial and ribosomal gene markers
Source: PLoS One. 2025 Oct 15;20(10):e0333282. doi: 10.1371/journal.pone.0333282 (PMC12527160; doi:10.1371/journal.pone.0333282)
Supplement: S3 Table — (XLSX) [file pone.0333282.s004.xlsx]

## Sheet: S table S3
S3 Table. The lengths of the alignments used for each phylogenetic analysis and the number of species included.
Dataset	Type	Genes	Sequence alignment length	Number of species
Unilocus	AA	atp6	123	18
Unilocus	AA	cox1	502	18
Unilocus	AA	cox2	143	18
Unilocus	AA	cox3	167	18
Unilocus	AA	cytb	355	18
Unilocus	AA	nad1	294	18
Unilocus	AA	nad2	271	18
Unilocus	AA	nad3	81	18
Unilocus	AA	nad4L	60	18
Unilocus	AA	nad4	309	18
Unilocus	AA	nad5	396	18
Unilocus	AA	nad6	112	18
Unilocus	NT	18S	1631	18
Unilocus	NT	28S	922	18
Unilocus	NT	28S*	313	17
Unilocus	NT	atp6	510	18
Unilocus	NT	cox1	1533	18
Unilocus	NT	cox2	567	18
Unilocus	NT	cox3	645	18
Unilocus	NT	cytb	1065	18
Unilocus	NT	nad1	882	18
Unilocus	NT	nad2	819	18
Unilocus	NT	nad3	345	18
Unilocus	NT	nad4L	249	18
Unilocus	NT	nad4	1221	18
Unilocus	NT	nad5	1587	18
Unilocus	NT	nad6	429	18
Unilocus	NT	16S (rrnL)	903	18
Unilocus	NT	12S (rrnS)	662	18
Unilocus codon 1 and 2	NT	atp6	340	18
Unilocus codon 1 and 2	NT	cox1	1022	18
Unilocus codon 1 and 2	NT	cox2	378	18
Unilocus codon 1 and 2	NT	cox3	430	18
Unilocus codon 1 and 2	NT	cytb	710	18
Unilocus codon 1 and 2	NT	nad1	588	18
Unilocus codon 1 and 2	NT	nad2	546	18
Unilocus codon 1 and 2	NT	nad3	230	18
Unilocus codon 1 and 2	NT	nad4L	166	18
Unilocus codon 1 and 2	NT	nad4	814	18
Unilocus codon 1 and 2	NT	nad5	1058	18
Unilocus codon 1 and 2	NT	nad6	286	18
Multilocus	AA	Multilocus mitochondrial	2813	18
Multilocus	NT	Multilocus mitochondrial	15315	18
Multilocus	NT	Multilocus mitochondrial + 16S + 18S	13361	18
Multilocus	NT	16S + 18S + 28S + cytb	3912	18
*Phylogenetic tree without include Paradyplozoon yunannensis
