# Supplementary material for: Evaluating topological variability in Neodermata phylogenies using mitochondrial and ribosomal gene markers
Source: PLoS One. 2025 Oct 15;20(10):e0333282. doi: 10.1371/journal.pone.0333282 (PMC12527160; doi:10.1371/journal.pone.0333282)
Supplement: S4 Table — Trem, Trematoda; Cest, Cestoda; Mono, Monopisthocotylea; Poly, Polyopisthocotylea; AA, amino acid; NT, nucleotide. “-” indicates that no phylogenetic analyses were performed for that dataset. (XLSX) [file pone.0333282.s005.xlsx]

## Sheet: S Table S4
S4 Table. Number of topologies found using different datasets and software. Trem, Trematoda; Cest, Cestoda; Mono, Monopisthocotylea; Poly, Polyopisthocotylea; AA, amino acid; NT, nucleotide. "-" indicates that no phylogenetic analyses were performed for that dataset.
Software	Topology in trees RAXML	Trem+ Cest		Trem+ Mono		Trem+ Poly		Cest+ Mono		Cest+ Poly		Mono+ Poly		Monophyly Mono		Monophyly Poly		Monophyly Trem		Monophyly Cest
		AA	NT	AA	NT	AA	NT	AA	NT	AA	NT	AA	NT	AA	NT	AA	NT	AA	NT	AA	NT
RAXML	atp6	0	0	0	0	0	0	0	0	0	0	0	0	0	0	1	1	0	0	1	1
RAXML	cox1	1	0	0	0	0	0	0	0	0	0	0	1	1	1	1	1	1	0	1	1
RAXML	cox2	0	0	0	0	0	1	0	1	0	0	0	0	1	1	1	1	0	0	1	1
RAXML	cox3	0	0	0	0	0	0	0	1	0	0	0	0	0	1	1	1	0	0	1	1
RAXML	cytb	0	0	0	0	0	0	0	0	0	0	0	0	0	0	1	1	0	0	1	1
RAXML	nad1	0	0	0	0	0	0	1	0	0	0	0	0	1	1	1	1	0	0	1	1
RAXML	nad2	0	0	0	0	0	0	0	0	0	0	0	1	0	0	1	1	0	0	1	1
RAXML	nad3	1	0	0	1	0	0	0	0	0	0	0	0	0	1	1	1	0	0	1	1
RAXML	nad4	0	0	0	0	0	0	0	0	0	0	0	0	1	0	1	1	0	0	1	1
RAXML	nad4L	0	1	0	0	0	0	0	0	0	0	1	0	1	0	1	1	0	1	1	1
RAXML	nad5	0	0	0	0	0	0	0	0	0	0	0	0	1	1	1	1	0	0	1	1
RAXML	nad6	1	0	0	0	0	0	0	0	0	0	0	0	0	0	1	1	0	0	1	0
RAXML	12S rRNA	-	0	-	0	-	0	-	1	-	0	-	0	-	1	-	1	-	0	-	1
RAXML	16S rRNA	-	0	-	0	-	0	-	0	-	0	-	1	-	1	-	1	-	0	-	1
RAXML	18S rRNA	-	0	-	0	-	0	-	0	-	1	-	0	-	1	-	1	-	1	-	1
RAXML	28S rRNA	-	0	-	0	-	0	-	1	-	0	-	0	-	1	-	1	-	1	-	1
RAXML	Multilocus mitochondrial	1	1	0	0	0	0	0	0	0	0	0	0	1	1	1	1	1	1	1	1
RAXML	Multilocus mitochondrial + 16S + 18S	-	0	-	0	-	0	-	1	-	0	-	0	-	1	-	1	-	1	-	1
IQTREE	atp6	0	0	0	0	0	0	0	1	0	0	0	0	0	1	1	1	0	1	1	1
IQTREE	cox1	1	0	0	0	0	0	0	0	0	0	0	1	1	0	1	1	1	1	1	1
IQTREE	cox2	0	0	0	0	0	1	0	1	0	0	0	0	1	1	1	1	0	0	1	1
IQTREE	cox3	0	0	0	0	0	0	0	1	0	0	0	0	0	1	1	1	0	0	1	1
IQTREE	cytb	0	0	0	0	0	0	0	0	0	0	0	0	0	1	1	1	0	0	1	1
IQTREE	nad1	0	0	0	0	0	0	1	0	0	0	0	0	1	1	1	1	0	0	1	1
IQTREE	nad2	0	0	0	0	0	0	0	0	0	0	0	0	0	0	1	1	0	0	1	1
IQTREE	nad3	1	0	0	1	0	0	0	0	0	0	0	0	0	1	1	1	0	0	1	1
IQTREE	nad4	0	0	0	0	0	0	0	0	0	0	0	0	1	0	1	1	0	0	1	1
IQTREE	nad4L	0	1	0	0	0	0	0	0	0	0	1	0	1	0	1	1	0	1	1	1
IQTREE	nad5	0	0	0	0	0	0	0	0	0	0	0	0	1	1	1	1	0	0	1	1
IQTREE	nad6	1	0	0	0	0	0	0	0	0	0	0	0	0	0	1	1	0	0	1	0
IQTREE	12S rRNA	-	0	-	0	-	0	-	1	-	0	-	0	-	1	-	1	-	0	-	1
IQTREE	16S rRNA	-	0	-	0	-	0	-	0	-	0	-	1	-	1	-	1	-	0	-	1
IQTREE	18S rRNA	-	0	-	0	-	0	-	0	-	1	-	0	-	1	-	1	-	1	-	1
IQTREE	28S rRNA	-	0	-	0	-	0	-	1	-	0	-	0	-	1	-	1	-	1	-	1
IQTREE	Multilocus mitochondrial	1	1	0	0	0	0	0	0	0	0	0	0	1	1	1	1	1	1	1	1
IQTREE	Multilocus mitochondrial + 16S + 18S	-	0	-	0	-	0	-	1	-	0	-	0	-	1	-	1	-	1	-	1
MrBayes	atp6	0	0	0	0	0	0	0	0	0	0	0	0	0	0	1	1	0	0	1	1
MrBayes	cox1	1	0	0	0	0	0	0	0	0	0	0	1	0	0	1	1	1	1	1	1
MrBayes	cox2	0	0	0	0	0	1	0	1	0	0	0	0	0	1	1	1	0	0	1	1
MrBayes	cox3	0	0	0	0	0	0	0	1	0	0	0	0	0	1	1	1	0	0	1	1
MrBayes	cytb	0	0	0	0	0	0	1	0	0	0	0	0	1	0	1	1	0	0	1	1
MrBayes	nad1	0	0	0	0	0	0	1	0	0	0	0	0	1	1	1	1	0	0	1	1
MrBayes	nad2	1	0	0	0	0	0	0	0	0	0	0	1	0	0	1	1	1	0	1	1
MrBayes	nad3	1	0	0	0	0	0	0	0	0	0	0	0	0	1	1	1	0	0	1	1
MrBayes	nad4	0	0	0	0	0	0	0	0	0	0	0	0	0	0	1	1	0	0	1	1
MrBayes	nad4L	0	1	0	0	0	0	0	0	0	0	0	0	1	0	1	1	0	1	1	1
MrBayes	nad5	0	0	0	0	0	0	0	0	0	0	0	0	1	0	0	1	0	0	1	1
MrBayes	nad6	0	0	0	0	0	0	0	0	0	0	0	0	1	0	1	1	1	0	1	0
MrBayes	12S rRNA	-	0	-	0	-	0	-	1	-	0	-	0	-	1	-	1	-	0	-	1
MrBayes	16S rRNA	-	0	-	0	-	0	-	0	-	0	-	1	-	1	-	1	-	0	-	1
MrBayes	18S rRNA	-	0	-	0	-	0	-	0	-	1	-	0	-	1	-	1	-	1	-	1
MrBayes	28S rRNA	-	0	-	0	-	0	-	1	-	0	-	0	-	1	-	1	-	1	-	1
MrBayes	Multilocus mitochondrial	0	1	0	0	1	0	0	0	0	0	0	0	1	1	1	1	1	1	1	1
MrBayes	Multilocus mitochondrial + 16S + 18S	-	0	-	0	-	0	-	1	-	0	-	0	-	1	-	1	-	1	-	1
IQTREE	atp6 codon 1 and 2	-	0	-	0	-	0	-	1	-	0	-	0	-	1	-	1	-	1	-	1
IQTREE	cox1 codon 1 and 2	-	1	-	0	-	0	-	0	-	0	-	0	-	0	-	1	-	1	-	1
IQTREE	cox2 codon 1 and 2	-	0	-	0	-	1	-	1	-	0	-	0	-	1	-	1	-	0	-	1
IQTREE	cox3 codon 1 and 2	-	0	-	0	-	0	-	0	-	0	-	0	-	1	-	1	-	0	-	1
IQTREE	cytb codon 1 and 2	-	0	-	0	-	0	-	0	-	0	-	0	-	0	-	1	-	0	-	1
IQTREE	nad1 codon 1 and 2	-	0	-	0	-	0	-	0	-	0	-	0	-	1	-	1	-	0	-	1
IQTREE	nad2 codon 1 and 2	-	0	-	0	-	0	-	0	-	0	-	0	-	0	-	1	-	0	-	1
IQTREE	nad3 codon 1 and 2	-	0	-	1	-	0	-	0	-	0	-	0	-	1	-	1	-	0	-	1
IQTREE	nad4 codon 1 and 2	-	0	-	0	-	0	-	0	-	0	-	0	-	0	-	1	-	0	-	1
IQTREE	nad4L codon 1 and 2	-	0	-	0	-	0	-	0	-	0	-	0	-	0	-	1	-	0	-	1
IQTREE	nad5 codon 1 and 2	-	0	-	0	-	0	-	0	-	0	-	0	-	1	-	1	-	0	-	1
IQTREE	nad6 codon 1 and 2	-	0	-	0	-	0	-	0	-	0	-	0	-	0	-	1	-	0	-	0
