# Supplementary material for: Evaluating topological variability in Neodermata phylogenies using mitochondrial and ribosomal gene markers
Source: PLoS One. 2025 Oct 15;20(10):e0333282. doi: 10.1371/journal.pone.0333282 (PMC12527160; doi:10.1371/journal.pone.0333282)
Supplement: S5 Table — (XLSX) [file pone.0333282.s006.xlsx]

## Sheet: S Table S5
S5 Table. P-values of the pairwise comparison of the phylogenetic distance from each dataset of nucleotides used.
Sequences	group1	group2	statistic	p.value	alternative	distribution	p.adjust.method	test
Nucleotide	12S	16S	0.991193	0.964774	two.sided	z	Hommel	Dunn
Nucleotide	12S	18S	10.1486	2.55359e-22	two.sided	z	Hommel	Dunn
Nucleotide	12S	28S	10.6485	1.41765e-24	two.sided	z	Hommel	Dunn
Nucleotide	12S	atp6	9.93004	2.28007e-21	two.sided	z	Hommel	Dunn
Nucleotide	12S	cox1	2.67878	0.118225	two.sided	z	Hommel	Dunn
Nucleotide	12S	cox2	5.51667	1.3819e-06	two.sided	z	Hommel	Dunn
Nucleotide	12S	cox3	10.6844	9.63718e-25	two.sided	z	Hommel	Dunn
Nucleotide	12S	cytb	1.85654	0.571671	two.sided	z	Hommel	Dunn
Nucleotide	12S	Mitogenoma	20.433	1.03883e-90	two.sided	z	Hommel	Dunn
Nucleotide	12S	nad1	4.43523	0.00029833	two.sided	z	Hommel	Dunn
Nucleotide	12S	nad2	16.3822	2.8464e-58	two.sided	z	Hommel	Dunn
Nucleotide	12S	nad3	9.94113	2.04003e-21	two.sided	z	Hommel	Dunn
Nucleotide	12S	nad4	13.2837	2.76392e-38	two.sided	z	Hommel	Dunn
Nucleotide	12S	nad4L	12.9266	3.02759e-36	two.sided	z	Hommel	Dunn
Nucleotide	12S	nad5	7.85023	2.40869e-13	two.sided	z	Hommel	Dunn
Nucleotide	12S	nad6	14.2285	6.03709e-44	two.sided	z	Hommel	Dunn
Nucleotide	16S	18S	9.15745	3.71963e-18	two.sided	z	Hommel	Dunn
Nucleotide	16S	28S	9.69091	2.33997e-20	two.sided	z	Hommel	Dunn
Nucleotide	16S	atp6	10.9212	7.48198e-26	two.sided	z	Hommel	Dunn
Nucleotide	16S	cox1	1.68759	0.640272	two.sided	z	Hommel	Dunn
Nucleotide	16S	cox2	6.50787	3.81126e-09	two.sided	z	Hommel	Dunn
Nucleotide	16S	cox3	11.6756	1.47845e-29	two.sided	z	Hommel	Dunn
Nucleotide	16S	cytb	2.84773	0.0792584	two.sided	z	Hommel	Dunn
Nucleotide	16S	Mitogenoma	21.4242	9.94251e-100	two.sided	z	Hommel	Dunn
Nucleotide	16S	nad1	5.42642	2.29978e-06	two.sided	z	Hommel	Dunn
Nucleotide	16S	nad2	17.3734	1.48371e-65	two.sided	z	Hommel	Dunn
Nucleotide	16S	nad3	10.9323	6.70253e-26	two.sided	z	Hommel	Dunn
Nucleotide	16S	nad4	14.2749	3.1074e-44	two.sided	z	Hommel	Dunn
Nucleotide	16S	nad4L	13.9178	4.84195e-42	two.sided	z	Hommel	Dunn
Nucleotide	16S	nad5	8.84142	6.33223e-17	two.sided	z	Hommel	Dunn
Nucleotide	16S	nad6	15.2197	2.74867e-50	two.sided	z	Hommel	Dunn
Nucleotide	18S	28S	0.843973	0.991155	two.sided	z	Hommel	Dunn
Nucleotide	18S	atp6	20.0787	1.33749e-87	two.sided	z	Hommel	Dunn
Nucleotide	18S	cox1	7.46986	4.41535e-12	two.sided	z	Hommel	Dunn
Nucleotide	18S	cox2	15.6653	2.79397e-53	two.sided	z	Hommel	Dunn
Nucleotide	18S	cox3	20.833	2.67334e-94	two.sided	z	Hommel	Dunn
Nucleotide	18S	cytb	12.0052	2.97027e-31	two.sided	z	Hommel	Dunn
Nucleotide	18S	Mitogenoma	30.5816	2.9224e-203	two.sided	z	Hommel	Dunn
Nucleotide	18S	nad1	14.5839	3.62854e-46	two.sided	z	Hommel	Dunn
Nucleotide	18S	nad2	26.5308	5.73056e-153	two.sided	z	Hommel	Dunn
Nucleotide	18S	nad3	20.0898	1.06993e-87	two.sided	z	Hommel	Dunn
Nucleotide	18S	nad4	23.4323	2.5829e-119	two.sided	z	Hommel	Dunn
Nucleotide	18S	nad4L	23.0752	1.03481e-115	two.sided	z	Hommel	Dunn
Nucleotide	18S	nad5	17.9989	2.26673e-70	two.sided	z	Hommel	Dunn
Nucleotide	18S	nad6	24.3771	3.91619e-129	two.sided	z	Hommel	Dunn
Nucleotide	28S	atp6	20.2418	5.0317e-89	two.sided	z	Hommel	Dunn
Nucleotide	28S	cox1	8.06055	4.55728e-14	two.sided	z	Hommel	Dunn
Nucleotide	28S	cox2	15.9781	1.96097e-55	two.sided	z	Hommel	Dunn
Nucleotide	28S	cox3	20.9706	1.51005e-95	two.sided	z	Hommel	Dunn
Nucleotide	28S	cytb	12.4421	1.40532e-33	two.sided	z	Hommel	Dunn
Nucleotide	28S	Mitogenoma	30.3886	1.04818e-200	two.sided	z	Hommel	Dunn
Nucleotide	28S	nad1	14.9333	2.06008e-48	two.sided	z	Hommel	Dunn
Nucleotide	28S	nad2	26.4752	2.49038e-152	two.sided	z	Hommel	Dunn
Nucleotide	28S	nad3	20.2525	4.04863e-89	two.sided	z	Hommel	Dunn
Nucleotide	28S	nad4	23.4817	8.14782e-120	two.sided	z	Hommel	Dunn
Nucleotide	28S	nad4L	23.1368	2.50994e-116	two.sided	z	Hommel	Dunn
Nucleotide	28S	nad5	18.2325	3.27538e-72	two.sided	z	Hommel	Dunn
Nucleotide	28S	nad6	24.3945	2.56096e-129	two.sided	z	Hommel	Dunn
Nucleotide	atp6	cox1	12.6088	1.73679e-34	two.sided	z	Hommel	Dunn
Nucleotide	atp6	cox2	4.41337	0.000325675	two.sided	z	Hommel	Dunn
Nucleotide	atp6	cox3	0.754325	0.991155	two.sided	z	Hommel	Dunn
Nucleotide	atp6	cytb	8.07351	4.09836e-14	two.sided	z	Hommel	Dunn
Nucleotide	atp6	Mitogenoma	10.5029	6.44783e-24	two.sided	z	Hommel	Dunn
Nucleotide	atp6	nad1	5.49481	1.56449e-06	two.sided	z	Hommel	Dunn
Nucleotide	atp6	nad2	6.45212	5.40435e-09	two.sided	z	Hommel	Dunn
Nucleotide	atp6	nad3	0.0110861	0.991155	two.sided	z	Hommel	Dunn
Nucleotide	atp6	nad4	3.35363	0.0191421	two.sided	z	Hommel	Dunn
Nucleotide	atp6	nad4L	2.99653	0.0518831	two.sided	z	Hommel	Dunn
Nucleotide	atp6	nad5	2.07982	0.412963	two.sided	z	Hommel	Dunn
Nucleotide	atp6	nad6	4.29845	0.00055039	two.sided	z	Hommel	Dunn
Nucleotide	cox1	cox2	8.19546	1.54779e-14	two.sided	z	Hommel	Dunn
Nucleotide	cox1	cox3	13.3632	9.62918e-39	two.sided	z	Hommel	Dunn
Nucleotide	cox1	cytb	4.53532	0.000195557	two.sided	z	Hommel	Dunn
Nucleotide	cox1	Mitogenoma	23.1118	4.47882e-116	two.sided	z	Hommel	Dunn
Nucleotide	cox1	nad1	7.11401	5.97398e-11	two.sided	z	Hommel	Dunn
Nucleotide	cox1	nad2	19.061	6.23571e-79	two.sided	z	Hommel	Dunn
Nucleotide	cox1	nad3	12.6199	1.50882e-34	two.sided	z	Hommel	Dunn
Nucleotide	cox1	nad4	15.9625	2.52026e-55	two.sided	z	Hommel	Dunn
Nucleotide	cox1	nad4L	15.6054	7.09473e-53	two.sided	z	Hommel	Dunn
Nucleotide	cox1	nad5	10.529	4.88953e-24	two.sided	z	Hommel	Dunn
Nucleotide	cox1	nad6	16.9073	4.45385e-62	two.sided	z	Hommel	Dunn
Nucleotide	cox2	cox3	5.1677	9.00593e-06	two.sided	z	Hommel	Dunn
Nucleotide	cox2	cytb	3.66014	0.00680613	two.sided	z	Hommel	Dunn
Nucleotide	cox2	Mitogenoma	14.9163	2.65935e-48	two.sided	z	Hommel	Dunn
Nucleotide	cox2	nad1	1.08144	0.914674	two.sided	z	Hommel	Dunn
Nucleotide	cox2	nad2	10.8655	1.38013e-25	two.sided	z	Hommel	Dunn
Nucleotide	cox2	nad3	4.42446	0.000309393	two.sided	z	Hommel	Dunn
Nucleotide	cox2	nad4	7.767	4.66123e-13	two.sided	z	Hommel	Dunn
Nucleotide	cox2	nad4L	7.4099	6.95154e-12	two.sided	z	Hommel	Dunn
Nucleotide	cox2	nad5	2.33355	0.244024	two.sided	z	Hommel	Dunn
Nucleotide	cox2	nad6	8.71182	1.97362e-16	two.sided	z	Hommel	Dunn
Nucleotide	cox3	cytb	8.82783	7.15039e-17	two.sided	z	Hommel	Dunn
Nucleotide	cox3	Mitogenoma	9.74861	1.32782e-20	two.sided	z	Hommel	Dunn
Nucleotide	cox3	nad1	6.24914	1.93979e-08	two.sided	z	Hommel	Dunn
Nucleotide	cox3	nad2	5.6978	5.21864e-07	two.sided	z	Hommel	Dunn
Nucleotide	cox3	nad3	0.743239	0.991155	two.sided	z	Hommel	Dunn
Nucleotide	cox3	nad4	2.59931	0.140119	two.sided	z	Hommel	Dunn
Nucleotide	cox3	nad4L	2.24221	0.299375	two.sided	z	Hommel	Dunn
Nucleotide	cox3	nad5	2.83414	0.0827074	two.sided	z	Hommel	Dunn
Nucleotide	cox3	nad6	3.54412	0.0102419	two.sided	z	Hommel	Dunn
Nucleotide	cytb	Mitogenoma	18.5764	5.78245e-75	two.sided	z	Hommel	Dunn
Nucleotide	cytb	nad1	2.5787	0.140783	two.sided	z	Hommel	Dunn
Nucleotide	cytb	nad2	14.5256	8.42015e-46	two.sided	z	Hommel	Dunn
Nucleotide	cytb	nad3	8.0846	3.74226e-14	two.sided	z	Hommel	Dunn
Nucleotide	cytb	nad4	11.4271	2.6318e-28	two.sided	z	Hommel	Dunn
Nucleotide	cytb	nad4L	11.07	1.49021e-26	two.sided	z	Hommel	Dunn
Nucleotide	cytb	nad5	5.99369	9.4361e-08	two.sided	z	Hommel	Dunn
Nucleotide	cytb	nad6	12.372	3.33603e-33	two.sided	z	Hommel	Dunn
Nucleotide	Mitogenoma	nad1	15.9977	1.43084e-55	two.sided	z	Hommel	Dunn
Nucleotide	Mitogenoma	nad2	4.05081	0.00158228	two.sided	z	Hommel	Dunn
Nucleotide	Mitogenoma	nad3	10.4918	7.25113e-24	two.sided	z	Hommel	Dunn
Nucleotide	Mitogenoma	nad4	7.1493	4.6227e-11	two.sided	z	Hommel	Dunn
Nucleotide	Mitogenoma	nad4L	7.5064	3.40345e-12	two.sided	z	Hommel	Dunn
Nucleotide	Mitogenoma	nad5	12.5828	2.417e-34	two.sided	z	Hommel	Dunn
Nucleotide	Mitogenoma	nad6	6.20448	2.57923e-08	two.sided	z	Hommel	Dunn
Nucleotide	nad1	nad2	11.9469	5.92778e-31	two.sided	z	Hommel	Dunn
Nucleotide	nad1	nad3	5.5059	1.46915e-06	two.sided	z	Hommel	Dunn
Nucleotide	nad1	nad4	8.84844	5.94606e-17	two.sided	z	Hommel	Dunn
Nucleotide	nad1	nad4L	8.49135	1.30724e-15	two.sided	z	Hommel	Dunn
Nucleotide	nad1	nad5	3.41499	0.0159458	two.sided	z	Hommel	Dunn
Nucleotide	nad1	nad6	9.79326	8.665e-21	two.sided	z	Hommel	Dunn
Nucleotide	nad2	nad3	6.44104	5.81429e-09	two.sided	z	Hommel	Dunn
Nucleotide	nad2	nad4	3.09849	0.0408465	two.sided	z	Hommel	Dunn
Nucleotide	nad2	nad4L	3.45559	0.0137272	two.sided	z	Hommel	Dunn
Nucleotide	nad2	nad5	8.53194	9.21017e-16	two.sided	z	Hommel	Dunn
Nucleotide	nad2	nad6	2.15367	0.36596	two.sided	z	Hommel	Dunn
Nucleotide	nad3	nad4	3.34254	0.0199234	two.sided	z	Hommel	Dunn
Nucleotide	nad3	nad4L	2.98545	0.0538013	two.sided	z	Hommel	Dunn
Nucleotide	nad3	nad5	2.09091	0.401902	two.sided	z	Hommel	Dunn
Nucleotide	nad3	nad6	4.28736	0.00057858	two.sided	z	Hommel	Dunn
Nucleotide	nad4	nad4L	0.357098	0.991155	two.sided	z	Hommel	Dunn
Nucleotide	nad4	nad5	5.43345	2.21099e-06	two.sided	z	Hommel	Dunn
Nucleotide	nad4	nad6	0.944819	0.991155	two.sided	z	Hommel	Dunn
Nucleotide	nad4L	nad5	5.07635	1.46205e-05	two.sided	z	Hommel	Dunn
Nucleotide	nad4L	nad6	1.30192	0.771779	two.sided	z	Hommel	Dunn
Nucleotide	nad5	nad6	6.37827	8.77594e-09	two.sided	z	Hommel	Dunn
