# Supplementary material for: Evaluating topological variability in Neodermata phylogenies using mitochondrial and ribosomal gene markers
Source: PLoS One. 2025 Oct 15;20(10):e0333282. doi: 10.1371/journal.pone.0333282 (PMC12527160; doi:10.1371/journal.pone.0333282)
Supplement: S6 Table — (XLSX) [file pone.0333282.s007.xlsx]

## Sheet: S Table S6
S6 Table. P-values of the pairwise comparison of the phylogenetic distance from each dataset of amino acids used.
Sequences	group1	group2	statistic	p.value	alternative	distribution	p.adjust.method	test
Amino acid	atp6	cox1	15.3761	1.7038e-51	two.sided	z	Hommel	Dunn
Amino acid	atp6	cox2	11.0289	1.66327e-26	two.sided	z	Hommel	Dunn
Amino acid	atp6	cox3	2.41936	0.186572	two.sided	z	Hommel	Dunn
Amino acid	atp6	cytb	7.5386	1.99525e-12	two.sided	z	Hommel	Dunn
Amino acid	atp6	Mitogenoma	0.462308	0.893587	two.sided	z	Hommel	Dunn
Amino acid	atp6	nad1	1.20492	0.858481	two.sided	z	Hommel	Dunn
Amino acid	atp6	nad2	8.39511	2.18763e-15	two.sided	z	Hommel	Dunn
Amino acid	atp6	nad3	4.21914	0.000637611	two.sided	z	Hommel	Dunn
Amino acid	atp6	nad4	2.95099	0.0443465	two.sided	z	Hommel	Dunn
Amino acid	atp6	nad4L	10.5569	2.69118e-24	two.sided	z	Hommel	Dunn
Amino acid	atp6	nad5	3.3308	0.0147212	two.sided	z	Hommel	Dunn
Amino acid	atp6	nad6	1.33869	0.804826	two.sided	z	Hommel	Dunn
Amino acid	cox1	cox2	4.34723	0.000358451	two.sided	z	Hommel	Dunn
Amino acid	cox1	cox3	17.7955	5.66658e-69	two.sided	z	Hommel	Dunn
Amino acid	cox1	cytb	7.83755	2.06748e-13	two.sided	z	Hommel	Dunn
Amino acid	cox1	Mitogenoma	14.9138	1.90224e-48	two.sided	z	Hommel	Dunn
Amino acid	cox1	nad1	14.1712	9.52729e-44	two.sided	z	Hommel	Dunn
Amino acid	cox1	nad2	23.7713	5.16773e-123	two.sided	z	Hommel	Dunn
Amino acid	cox1	nad3	11.157	4.03745e-27	two.sided	z	Hommel	Dunn
Amino acid	cox1	nad4	12.4252	1.20241e-33	two.sided	z	Hommel	Dunn
Amino acid	cox1	nad4L	4.81927	4.449e-05	two.sided	z	Hommel	Dunn
Amino acid	cox1	nad5	18.7069	3.25936e-76	two.sided	z	Hommel	Dunn
Amino acid	cox1	nad6	14.0375	6.25303e-43	two.sided	z	Hommel	Dunn
Amino acid	cox2	cox3	13.4483	2.08003e-39	two.sided	z	Hommel	Dunn
Amino acid	cox2	cytb	3.49031	0.00916668	two.sided	z	Hommel	Dunn
Amino acid	cox2	Mitogenoma	10.5666	2.4262e-24	two.sided	z	Hommel	Dunn
Amino acid	cox2	nad1	9.82399	4.79305e-21	two.sided	z	Hommel	Dunn
Amino acid	cox2	nad2	19.424	3.72324e-82	two.sided	z	Hommel	Dunn
Amino acid	cox2	nad3	6.80977	3.91029e-10	two.sided	z	Hommel	Dunn
Amino acid	cox2	nad4	8.07792	3.0305e-14	two.sided	z	Hommel	Dunn
Amino acid	cox2	nad4L	0.472036	0.893587	two.sided	z	Hommel	Dunn
Amino acid	cox2	nad5	14.3597	6.48276e-45	two.sided	z	Hommel	Dunn
Amino acid	cox2	nad6	9.69022	1.7254e-20	two.sided	z	Hommel	Dunn
Amino acid	cox3	cytb	9.95796	1.28036e-21	two.sided	z	Hommel	Dunn
Amino acid	cox3	Mitogenoma	2.88167	0.0553802	two.sided	z	Hommel	Dunn
Amino acid	cox3	nad1	3.62428	0.00608507	two.sided	z	Hommel	Dunn
Amino acid	cox3	nad2	5.97575	7.78725e-08	two.sided	z	Hommel	Dunn
Amino acid	cox3	nad3	6.6385	1.23584e-09	two.sided	z	Hommel	Dunn
Amino acid	cox3	nad4	5.37035	2.59327e-06	two.sided	z	Hommel	Dunn
Amino acid	cox3	nad4L	12.9762	1.08476e-36	two.sided	z	Hommel	Dunn
Amino acid	cox3	nad5	0.911441	0.893587	two.sided	z	Hommel	Dunn
Amino acid	cox3	nad6	3.75805	0.00376735	two.sided	z	Hommel	Dunn
Amino acid	cytb	Mitogenoma	7.07629	6.07075e-11	two.sided	z	Hommel	Dunn
Amino acid	cytb	nad1	6.33368	8.61792e-09	two.sided	z	Hommel	Dunn
Amino acid	cytb	nad2	15.9337	2.69933e-55	two.sided	z	Hommel	Dunn
Amino acid	cytb	nad3	3.31945	0.0153329	two.sided	z	Hommel	Dunn
Amino acid	cytb	nad4	4.58761	0.000125538	two.sided	z	Hommel	Dunn
Amino acid	cytb	nad4L	3.01828	0.0355905	two.sided	z	Hommel	Dunn
Amino acid	cytb	nad5	10.8694	9.51419e-26	two.sided	z	Hommel	Dunn
Amino acid	cytb	nad6	6.19991	1.97735e-08	two.sided	z	Hommel	Dunn
Amino acid	Mitogenoma	nad1	0.742611	0.893587	two.sided	z	Hommel	Dunn
Amino acid	Mitogenoma	nad2	8.85742	3.93063e-17	two.sided	z	Hommel	Dunn
Amino acid	Mitogenoma	nad3	3.75683	0.0037857	two.sided	z	Hommel	Dunn
Amino acid	Mitogenoma	nad4	2.48868	0.153862	two.sided	z	Hommel	Dunn
Amino acid	Mitogenoma	nad4L	10.0946	3.26985e-22	two.sided	z	Hommel	Dunn
Amino acid	Mitogenoma	nad5	3.79311	0.0033323	two.sided	z	Hommel	Dunn
Amino acid	Mitogenoma	nad6	0.876378	0.893587	two.sided	z	Hommel	Dunn
Amino acid	nad1	nad2	9.60003	4.07598e-20	two.sided	z	Hommel	Dunn
Amino acid	nad1	nad3	3.01422	0.0360695	two.sided	z	Hommel	Dunn
Amino acid	nad1	nad4	1.74607	0.684704	two.sided	z	Hommel	Dunn
Amino acid	nad1	nad4L	9.35195	4.30222e-19	two.sided	z	Hommel	Dunn
Amino acid	nad1	nad5	4.53572	0.000160738	two.sided	z	Hommel	Dunn
Amino acid	nad1	nad6	0.133767	0.893587	two.sided	z	Hommel	Dunn
Amino acid	nad2	nad3	12.6143	1.12782e-34	two.sided	z	Hommel	Dunn
Amino acid	nad2	nad4	11.3461	4.80789e-28	two.sided	z	Hommel	Dunn
Amino acid	nad2	nad4L	18.952	3.23194e-78	two.sided	z	Hommel	Dunn
Amino acid	nad2	nad5	5.06431	1.31165e-05	two.sided	z	Hommel	Dunn
Amino acid	nad2	nad6	9.7338	1.12508e-20	two.sided	z	Hommel	Dunn
Amino acid	nad3	nad4	1.26815	0.818972	two.sided	z	Hommel	Dunn
Amino acid	nad3	nad4L	6.33773	8.39428e-09	two.sided	z	Hommel	Dunn
Amino acid	nad3	nad5	7.54995	1.82885e-12	two.sided	z	Hommel	Dunn
Amino acid	nad3	nad6	2.88045	0.0555942	two.sided	z	Hommel	Dunn
Amino acid	nad4	nad4L	7.60588	1.18844e-12	two.sided	z	Hommel	Dunn
Amino acid	nad4	nad5	6.28179	1.17143e-08	two.sided	z	Hommel	Dunn
Amino acid	nad4	nad6	1.6123	0.748276	two.sided	z	Hommel	Dunn
Amino acid	nad4L	nad5	13.8877	5.04089e-42	two.sided	z	Hommel	Dunn
Amino acid	nad4L	nad6	9.21819	1.48064e-18	two.sided	z	Hommel	Dunn
Amino acid	nad5	nad6	4.66949	8.45453e-05	two.sided	z	Hommel	Dunn
