# Supplementary material for: Evaluating topological variability in Neodermata phylogenies using mitochondrial and ribosomal gene markers
Source: PLoS One. 2025 Oct 15;20(10):e0333282. doi: 10.1371/journal.pone.0333282 (PMC12527160; doi:10.1371/journal.pone.0333282)
Supplement: S7 Table — Robinson-Foulds distances were calculated for each pair of topologies among the 105 phylogenetic trees generated. (XLSX) [file pone.0333282.s008.xlsx]

## Sheet: S table S7
S7 Table. Comparison of topologies among phylogenetic trees using the Robinson-Foulds distances. Robinson-Foulds distances were calculated for each pair of topologies among the 105 phylogenetic trees generated.
Genes	Genes2	Program	Dataset	Type	ID	Cluster	MitorRNA_IQTREE_NN	MitorRNA_RAxML_NN	MitorRNA_MrB_NN	Mito_IQTREE_NN	Mito_RAxML_NN	Mito_MrB_NN	atp6_IQTREE_NN	atp6_RAxML_NN	atp6_MrB_NN	atp6C3_IQTREE_NN	cox1_IQTREE_NN	cox1_RAxML_NN	cox1_MrB_NN	cox1C3_IQTREE_NN	cox2_IQTREE_NN	cox2_RAxML_NN	cox2_MrB_NN	cox2C3_IQTREE_NN	cox3_IQTREE_NN	cox3_RAxML_NN	cox3_MrB_NN	cox3C3_IQTREE_NN	cytb_IQTREE_NN	cytb_RAxML_NN	cytb_MrB_NN	cytbC3_IQTREE_NN	nad1_IQTREE_NN	nad1_RAxML_NN	nad1_MrB_NN	nad1C3_IQTREE_NN	nad2_IQTREE_NN	nad2_RAxML_NN	nad2_MrB_NN	nad2C3_IQTREE_NN	nad3_IQTREE_NN	nad3_RAxML_NN	nad3_MrB_NN	nad3C3_IQTREE_NN	nad4L_IQTREE_NN	nad4L_RAxML_NN	nad4L_MrB_NN	nad4LC3_IQTREE_NN	nad4_IQTREE_NN
MitorRNA	MitorRNA	IQTREE	MultilocusNTMitorRNA	NT	MitorRNA_IQTREE_NT	5	0	0	0	4	2	4	6	16	9	8	12	12	9	10	10	10	8	8	10	10	8	10	12	14	11	12	8	8	8	8	20	16	13	20	12	14	12	12	12	12	9	16	12
MitorRNA	MitorRNA	RAxML	MultilocusNTMitorRNA	NT	MitorRNA_RAxML_NT	5	0	0	0	4	2	4	6	16	9	8	12	12	9	10	10	10	8	8	10	10	8	10	12	14	11	12	8	8	8	8	20	16	13	20	12	14	12	12	12	12	9	16	12
MitorRNA	MitorRNA	MrB	MultilocusNTMitorRNA	NT	MitorRNA_MrB_NT	5	0	0	0	4	2	4	6	16	9	8	12	12	9	10	10	10	8	8	10	10	8	10	12	14	11	12	8	8	8	8	20	16	13	20	12	14	12	12	12	12	9	16	12
Mito	Mito	IQTREE	MultilocusNTMito	NT	Mito_IQTREE_NT	5	4	4	4	0	2	0	6	14	7	10	12	14	11	8	12	12	10	10	12	12	10	10	10	12	9	10	10	10	10	10	20	18	13	20	12	14	12	10	10	10	7	16	12
Mito	Mito	RAxML	MultilocusNTMito	NT	Mito_RAxML_NT	5	2	2	2	2	0	2	8	16	9	10	12	12	9	8	12	12	10	10	12	12	10	10	12	14	11	12	8	8	8	8	20	16	13	20	12	14	12	12	10	10	7	16	12
Mito	Mito	MrB	MultilocusNTMito	NT	Mito_MrB_NT	5	4	4	4	0	2	0	6	14	7	10	12	14	11	8	12	12	10	10	12	12	10	10	10	12	9	10	10	10	10	10	20	18	13	20	12	14	12	10	10	10	7	16	12
atp6	atp6	IQTREE	Unilocus	NT	atp6_IQTREE_NT	10	6	6	6	6	8	6	0	10	3	4	14	12	9	14	12	12	10	12	10	10	8	12	6	8	5	6	10	10	10	10	22	22	15	22	14	16	14	12	14	14	11	18	14
atp6	atp6	RAxML	Unilocus	NT	atp6_RAxML_NT	10	16	16	16	14	16	14	10	0	7	14	14	12	9	16	18	18	16	18	18	18	16	18	8	8	7	10	14	14	14	14	22	22	15	22	20	22	18	18	16	16	13	16	14
atp6	atp6	MrB	Unilocus	NT	atp6_MrB_NT	10	9	9	9	7	9	7	3	7	0	7	13	11	8	13	13	13	11	13	11	11	9	11	5	5	2	3	9	9	9	9	19	19	12	19	13	15	13	11	13	13	10	15	11
atp6	atp6C3	IQTREE	Unilocus	NT	atp6C3_IQTREE_NT	9	8	8	8	10	10	10	4	14	7	0	16	14	11	16	14	14	12	14	10	10	8	12	10	12	9	10	12	12	12	12	24	24	17	24	16	18	16	16	16	16	13	20	16
cox1	cox1	IQTREE	Unilocus	NT	cox1_IQTREE_NT	4	12	12	12	12	12	12	14	14	13	16	0	12	7	12	12	12	12	14	16	16	14	14	16	16	13	16	16	16	16	16	18	18	9	18	16	18	14	18	10	10	7	10	14
cox1	cox1	RAxML	Unilocus	NT	cox1_RAxML_NT	7	12	12	12	14	12	14	12	12	11	14	12	0	5	16	16	16	14	16	16	16	14	16	12	14	11	14	10	10	10	10	22	18	13	22	18	20	16	18	16	16	13	12	16
cox1	cox1	MrB	Unilocus	NT	cox1_MrB_NT	10	9	9	9	11	9	11	9	9	8	11	7	5	0	11	15	15	13	15	15	15	13	15	11	11	8	11	9	9	9	9	19	15	10	19	17	19	15	17	11	11	8	11	13
cox1	cox1C3	IQTREE	Unilocus	NT	cox1C3_IQTREE_NT	4	10	10	10	8	8	8	14	16	13	16	12	16	11	0	16	16	14	14	18	18	16	16	16	16	13	16	14	14	14	14	20	16	13	20	18	20	16	18	6	6	7	16	14
cox2	cox2	IQTREE	Unilocus	NT	cox2_IQTREE_NT	2	10	10	10	12	12	12	12	18	13	14	12	16	15	16	0	0	2	2	12	12	10	12	14	16	13	16	14	14	14	14	16	18	9	16	12	14	10	14	14	14	11	16	14
cox2	cox2	RAxML	Unilocus	NT	cox2_RAxML_NT	2	10	10	10	12	12	12	12	18	13	14	12	16	15	16	0	0	2	2	12	12	10	12	14	16	13	16	14	14	14	14	16	18	9	16	12	14	10	14	14	14	11	16	14
cox2	cox2	MrB	Unilocus	NT	cox2_MrB_NT	2	8	8	8	10	10	10	10	16	11	12	12	14	13	14	2	2	0	2	10	10	8	10	12	14	11	14	12	12	12	12	16	16	9	16	12	14	10	12	14	14	11	16	12
cox2	cox2C3	IQTREE	Unilocus	NT	cox2C3_IQTREE_NT	2	8	8	8	10	10	10	12	18	13	14	14	16	15	14	2	2	2	0	12	12	10	12	14	16	13	16	12	12	12	12	18	16	11	18	14	16	12	14	16	16	13	18	14
cox3	cox3	IQTREE	Unilocus	NT	cox3_IQTREE_NT	9	10	10	10	12	12	12	10	18	11	10	16	16	15	18	12	12	10	12	0	0	2	4	14	16	13	14	12	12	12	12	22	22	15	22	16	16	14	16	18	18	13	18	16
cox3	cox3	RAxML	Unilocus	NT	cox3_RAxML_NT	9	10	10	10	12	12	12	10	18	11	10	16	16	15	18	12	12	10	12	0	0	2	4	14	16	13	14	12	12	12	12	22	22	15	22	16	16	14	16	18	18	13	18	16
cox3	cox3	MrB	Unilocus	NT	cox3_MrB_NT	9	8	8	8	10	10	10	8	16	9	8	14	14	13	16	10	10	8	10	2	2	0	4	12	14	11	12	10	10	10	10	20	20	13	20	14	14	12	14	16	16	11	16	14
cox3	cox3C3	IQTREE	Unilocus	NT	cox3C3_IQTREE_NT	9	10	10	10	10	10	10	12	18	11	12	14	16	15	16	12	12	10	12	4	4	4	0	14	16	13	14	10	10	10	10	20	20	13	20	14	14	12	14	16	16	11	16	14
cytb	cytb	IQTREE	Unilocus	NT	cytb_IQTREE_NT	10	12	12	12	10	12	10	6	8	5	10	16	12	11	16	14	14	12	14	14	14	12	14	0	2	5	8	8	8	8	8	22	22	15	22	16	18	14	14	16	16	13	18	14
cytb	cytb	RAxML	Unilocus	NT	cytb_RAxML_NT	10	14	14	14	12	14	12	8	8	5	12	16	14	11	16	16	16	14	16	16	16	14	16	2	0	5	8	10	10	10	10	22	22	15	22	18	20	16	16	16	16	13	18	12
cytb	cytb	MrB	Unilocus	NT	cytb_MrB_NT	10	11	11	11	9	11	9	5	7	2	9	13	11	8	13	13	13	11	13	13	13	11	13	5	5	0	3	9	9	9	9	19	19	12	19	15	17	13	13	13	13	10	15	11
cytb	cytbC3	IQTREE	Unilocus	NT	cytbC3_IQTREE_NT	10	12	12	12	10	12	10	6	10	3	10	16	14	11	16	16	16	14	16	14	14	12	14	8	8	3	0	12	12	12	12	22	22	15	22	16	18	16	14	16	16	13	18	14
nad1	nad1	IQTREE	Unilocus	NT	nad1_IQTREE_NT	9	8	8	8	10	8	10	10	14	9	12	16	10	9	14	14	14	12	12	12	12	10	10	8	10	9	12	0	0	0	0	22	18	15	22	16	18	14	16	16	16	13	18	14
nad1	nad1	RAxML	Unilocus	NT	nad1_RAxML_NT	9	8	8	8	10	8	10	10	14	9	12	16	10	9	14	14	14	12	12	12	12	10	10	8	10	9	12	0	0	0	0	22	18	15	22	16	18	14	16	16	16	13	18	14
nad1	nad1	MrB	Unilocus	NT	nad1_MrB_NT	9	8	8	8	10	8	10	10	14	9	12	16	10	9	14	14	14	12	12	12	12	10	10	8	10	9	12	0	0	0	0	22	18	15	22	16	18	14	16	16	16	13	18	14
nad1	nad1C3	IQTREE	Unilocus	NT	nad1C3_IQTREE_NT	9	8	8	8	10	8	10	10	14	9	12	16	10	9	14	14	14	12	12	12	12	10	10	8	10	9	12	0	0	0	0	22	18	15	22	16	18	14	16	16	16	13	18	14
nad2	nad2	IQTREE	Unilocus	NT	nad2_IQTREE_NT	1	20	20	20	20	20	20	22	22	19	24	18	22	19	20	16	16	16	18	22	22	20	20	22	22	19	22	22	22	22	22	0	8	9	0	20	18	14	22	18	18	13	16	20
nad2	nad2	RAxML	Unilocus	NT	nad2_RAxML_NT	1	16	16	16	18	16	18	22	22	19	24	18	18	15	16	18	18	16	16	22	22	20	20	22	22	19	22	18	18	18	18	8	0	9	8	22	20	16	22	20	20	15	16	20
nad2	nad2	MrB	Unilocus	NT	nad2_MrB_NT	4	13	13	13	13	13	13	15	15	12	17	9	13	10	13	9	9	9	11	15	15	13	13	15	15	12	15	15	15	15	15	9	9	0	9	13	11	7	15	11	11	6	7	13
nad2	nad2C3	IQTREE	Unilocus	NT	nad2C3_IQTREE_NT	1	20	20	20	20	20	20	22	22	19	24	18	22	19	20	16	16	16	18	22	22	20	20	22	22	19	22	22	22	22	22	0	8	9	0	20	18	14	22	18	18	13	16	20
nad3	nad3	IQTREE	Unilocus	NT	nad3_IQTREE_NT	6	12	12	12	12	12	12	14	20	13	16	16	18	17	18	12	12	12	14	16	16	14	14	16	18	15	16	16	16	16	16	20	22	13	20	0	2	6	2	16	16	13	16	14
nad3	nad3	RAxML	Unilocus	NT	nad3_RAxML_NT	6	14	14	14	14	14	14	16	22	15	18	18	20	19	20	14	14	14	16	16	16	14	14	18	20	17	18	18	18	18	18	18	20	11	18	2	0	4	4	18	18	13	14	16
nad3	nad3	MrB	Unilocus	NT	nad3_MrB_NT	6	12	12	12	12	12	12	14	18	13	16	14	16	15	16	10	10	10	12	14	14	12	12	14	16	13	16	14	14	14	14	14	16	7	14	6	4	0	8	14	14	9	12	14
nad3	nad3C3	IQTREE	Unilocus	NT	nad3C3_IQTREE_NT	6	12	12	12	10	12	10	12	18	11	16	18	18	17	18	14	14	12	14	16	16	14	14	14	16	13	14	16	16	16	16	22	22	15	22	2	4	8	0	18	18	15	18	14
nad4L	nad4L	IQTREE	Unilocus	NT	nad4L_IQTREE_NT	4	12	12	12	10	10	10	14	16	13	16	10	16	11	6	14	14	14	16	18	18	16	16	16	16	13	16	16	16	16	16	18	20	11	18	16	18	14	18	0	2	5	14	14
nad4L	nad4L	RAxML	Unilocus	NT	nad4L_RAxML_NT	4	12	12	12	10	10	10	14	16	13	16	10	16	11	6	14	14	14	16	18	18	16	16	16	16	13	16	16	16	16	16	18	20	11	18	16	18	14	18	2	0	5	12	14
nad4L	nad4L	MrB	Unilocus	NT	nad4L_MrB_NT	4	9	9	9	7	7	7	11	13	10	13	7	13	8	7	11	11	11	13	13	13	11	11	13	13	10	13	13	13	13	13	13	15	6	13	13	13	9	15	5	5	0	9	11
nad4L	nad4LC3	IQTREE	Unilocus	NT	nad4LC3_IQTREE_NT	4	16	16	16	16	16	16	18	16	15	20	10	12	11	16	16	16	16	18	18	18	16	16	18	18	15	18	18	18	18	18	16	16	7	16	16	14	12	18	14	12	9	0	14
nad4	nad4	IQTREE	Unilocus	NT	nad4_IQTREE_NT	8	12	12	12	12	12	12	14	14	11	16	14	16	13	14	14	14	12	14	16	16	14	14	14	12	11	14	14	14	14	14	20	20	13	20	14	16	14	14	14	14	11	14	0
nad4	nad4	RAxML	Unilocus	NT	nad4_RAxML_NT	8	12	12	12	12	12	12	14	14	11	16	14	16	13	14	14	14	12	14	16	16	14	14	14	12	11	14	14	14	14	14	20	20	13	20	14	16	14	14	14	14	11	14	4
nad4	nad4	MrB	Unilocus	NT	nad4_MrB_NT	8	10	10	10	10	10	10	12	12	9	14	12	14	11	12	12	12	10	12	14	14	12	12	12	10	9	12	12	12	12	12	18	18	11	18	12	14	12	12	12	12	9	12	2
nad4	nad4C3	IQTREE	Unilocus	NT	nad4C3_IQTREE_NT	8	12	12	12	12	12	12	14	14	11	16	14	14	13	14	14	14	12	14	16	16	14	14	14	14	9	10	14	14	14	14	20	20	13	20	14	16	14	14	14	14	11	12	8
nad5	nad5	IQTREE	Unilocus	NT	nad5_IQTREE_NT	7	10	10	10	12	10	12	14	18	13	16	16	10	13	16	14	14	12	14	14	14	12	12	14	16	11	14	12	12	12	12	18	16	11	18	16	14	10	16	16	16	11	12	14
nad5	nad5	RAxML	Unilocus	NT	nad5_RAxML_NT	7	12	12	12	12	12	12	14	18	13	16	16	12	15	16	14	14	12	14	14	14	12	12	14	16	11	14	14	14	14	14	18	18	11	18	14	12	10	14	16	16	11	10	12
nad5	nad5	MrB	Unilocus	NT	nad5_MrB_NT	7	10	10	10	12	10	12	14	16	11	16	14	12	11	14	14	14	12	14	16	16	14	14	14	14	11	14	12	12	12	12	20	18	13	20	16	18	14	16	14	14	11	16	12
nad5	nad5C3	IQTREE	Unilocus	NT	nad5C3_IQTREE_NT	7	12	12	12	12	12	12	14	18	13	14	16	12	15	16	14	14	12	14	12	12	10	10	14	16	11	14	14	14	14	14	18	18	11	18	16	14	10	16	16	16	11	12	14
nad6	nad6	IQTREE	Unilocus	NT	nad6_IQTREE_NT	3	16	16	16	14	16	14	16	16	13	20	18	20	17	18	18	18	16	18	20	20	18	18	16	16	13	16	18	18	18	18	22	22	17	22	18	20	18	16	18	18	15	18	12
nad6	nad6	RAxML	Unilocus	NT	nad6_RAxML_NT	3	16	16	16	14	16	14	16	16	13	20	18	20	17	18	18	18	16	18	20	20	18	18	16	16	13	16	18	18	18	18	22	22	17	22	18	20	18	16	18	18	15	18	12
nad6	nad6	MrB	Unilocus	NT	nad6_MrB_NT	8	12	12	12	10	12	10	12	12	9	16	14	14	13	14	12	12	10	12	16	16	14	14	12	12	7	10	14	14	14	14	18	18	11	18	14	16	12	12	14	14	11	14	10
nad6	nad6C3	IQTREE	Unilocus	NT	nad6C3_IQTREE_NT	3	18	18	18	16	18	16	18	18	15	22	20	22	19	20	18	18	16	18	22	22	20	20	18	18	15	18	20	20	20	20	22	22	17	22	16	18	16	14	20	20	17	20	14
18S	18S	IQTREE	UnilocusNuclear	NT	18S_IQTREE_NT	5	4	4	4	6	4	6	10	14	11	12	10	10	7	10	12	12	10	10	14	14	12	12	12	14	11	14	8	8	8	8	20	16	13	20	14	16	12	14	12	12	9	14	12
18S	18S	RAxML	UnilocusNuclear	NT	18S_RAxML_NT	5	4	4	4	6	4	6	10	14	11	12	10	10	7	10	12	12	10	10	14	14	12	12	12	14	11	14	8	8	8	8	20	16	13	20	14	16	12	14	12	12	9	14	12
18S	18S	MrB	UnilocusNuclear	NT	18S_MrB_NT	2	6	6	6	8	6	8	12	18	13	14	14	14	11	12	12	12	10	10	16	16	14	14	14	16	13	16	10	10	10	10	20	16	13	20	12	14	10	12	12	14	11	18	14
28S	28S	IQTREE	UnilocusNuclear	NT	28S_IQTREE_NT	9	8	8	8	12	10	12	10	18	13	12	18	14	11	16	14	14	12	12	16	16	14	18	14	16	13	16	10	10	10	10	24	20	17	24	18	20	16	18	18	18	15	22	18
28S	28S	RAxML	UnilocusNuclear	NT	28S_RAxML_NT	9	8	8	8	12	10	12	10	18	13	12	18	14	11	16	12	12	10	10	16	16	14	18	14	16	13	16	10	10	10	10	24	20	17	24	18	20	16	18	18	18	15	22	18
28S	28S	MrB	UnilocusNuclear	NT	28S_MrB_NT	9	7	7	7	11	9	11	9	17	12	11	17	13	10	15	13	13	11	11	15	15	13	17	13	15	12	15	9	9	9	9	23	19	16	23	17	19	15	17	17	17	14	21	17
rrnL	rrnL	IQTREE	Unilocus	NT	16S_IQTREE_NT	5	8	8	8	4	6	4	10	14	9	14	12	12	11	10	12	12	10	10	14	14	12	12	10	12	7	10	10	10	10	10	20	16	11	20	14	16	12	12	12	12	9	14	12
rrnL	rrnL	RAxML	Unilocus	NT	16S_RAxML_NT	2	10	10	10	8	10	8	12	16	11	16	14	12	13	14	12	12	10	10	16	16	14	14	12	14	11	14	12	12	12	12	20	16	11	20	12	14	10	10	16	16	13	14	14
rrnL	rrnL	MrB	Unilocus	NT	16S_MrB_NT	5	6	6	6	4	6	4	8	12	7	12	10	10	9	10	10	10	8	8	12	12	10	10	8	10	7	10	8	8	8	8	18	14	9	18	12	14	10	10	12	12	9	12	10
rrnS	rrnS	IQTREE	Unilocus	NT	12S_IQTREE_NT	2	10	10	10	12	12	12	12	18	13	14	14	16	15	16	6	6	6	8	12	12	10	12	12	14	13	16	10	10	10	10	16	18	9	16	10	12	10	12	14	14	11	14	12
rrnS	rrnS	RAxML	Unilocus	NT	12S_RAxML_NT	2	8	8	8	10	10	10	12	18	13	14	14	16	15	14	6	6	4	4	10	10	8	10	12	14	13	16	8	8	8	8	18	16	11	18	14	16	12	14	16	16	13	18	14
rrnS	rrnS	MrB	Unilocus	NT	12S_MrB_NT	2	7	7	7	9	9	9	9	15	10	11	13	13	12	13	5	5	3	5	9	9	7	9	11	13	10	13	9	9	9	9	15	15	8	15	11	13	9	11	13	13	10	15	11
Mito	Mito	IQTREE	MultilocusAAMito	AA	Mito_IQTREE_AA	5	4	4	4	0	2	0	6	14	7	10	12	14	11	8	12	12	10	10	12	12	10	10	10	12	9	10	10	10	10	10	20	18	13	20	12	14	12	10	10	10	7	16	12
Mito	Mito	RAxML	MultilocusAAMito	AA	Mito_RAxML_AA	5	4	4	4	0	2	0	6	14	7	10	12	14	11	8	12	12	10	10	12	12	10	10	10	12	9	10	10	10	10	10	20	18	13	20	12	14	12	10	10	10	7	16	12
Mito	Mito	MrB	MultilocusAAMito	AA	Mito_MrB_AA	5	6	6	6	2	4	2	4	12	5	8	14	12	9	10	14	14	12	12	12	12	10	12	8	10	7	8	8	8	8	8	22	20	15	22	14	16	14	12	12	12	9	18	14
atp6	atp6	IQTREE	Unilocus	AA	atp6_IQTREE_AA	10	12	12	12	10	12	10	10	14	7	10	18	16	13	16	18	18	16	16	16	16	14	16	12	12	9	8	12	12	12	12	24	22	17	24	18	20	18	16	18	18	15	20	16
atp6	atp6	RAxML	Unilocus	AA	atp6_RAxML_AA	10	12	12	12	10	12	10	10	14	7	10	18	16	13	16	18	18	16	16	16	16	14	16	12	12	9	10	12	12	12	12	24	22	17	24	18	20	18	16	18	18	15	20	16
atp6	atp6	MrB	Unilocus	AA	atp6_MrB_AA	10	10	10	10	8	10	8	8	12	5	8	16	14	11	14	16	16	14	14	14	14	12	14	10	10	7	8	10	10	10	10	22	20	15	22	16	18	16	14	16	16	13	18	14
cox1	cox1	IQTREE	Unilocus	AA	cox1_IQTREE_AA	10	10	10	10	6	8	6	4	10	5	8	12	12	9	12	16	16	14	16	14	14	12	14	8	10	7	8	12	12	12	12	22	22	15	22	16	18	16	14	12	12	9	18	16
cox1	cox1	RAxML	Unilocus	AA	cox1_RAxML_AA	10	10	10	10	6	8	6	4	10	5	8	12	12	9	12	16	16	14	16	14	14	12	14	8	10	7	8	12	12	12	12	22	22	15	22	16	18	16	14	12	12	9	18	16
cox1	cox1	MrB	Unilocus	AA	cox1_MrB_AA	10	9	9	9	5	7	5	5	11	4	9	13	13	8	11	15	15	13	15	13	13	11	13	9	9	6	7	11	11	11	11	21	21	14	21	13	15	15	11	11	11	8	15	11
cox2	cox2	IQTREE	Unilocus	AA	cox2_IQTREE_AA	2	10	10	10	10	10	10	14	18	13	16	14	16	15	14	8	8	8	6	14	14	12	12	14	16	13	16	12	12	12	12	20	18	13	20	12	14	10	12	16	16	13	18	14
cox2	cox2	RAxML	Unilocus	AA	cox2_RAxML_AA	2	10	10	10	10	10	10	14	18	13	16	14	16	15	14	8	8	8	6	14	14	12	12	14	16	13	16	12	12	12	12	20	18	13	20	12	14	10	12	16	16	13	18	14
cox2	cox2	MrB	Unilocus	AA	cox2_MrB_AA	5	8	8	8	8	8	8	12	14	9	14	12	14	11	10	10	10	10	8	14	14	12	12	12	12	9	12	10	10	10	10	18	16	11	18	14	16	12	14	12	12	9	14	10
cox3	cox3	IQTREE	Unilocus	AA	cox3_IQTREE_AA	6	12	12	12	12	12	12	12	16	9	14	16	18	15	16	12	12	10	12	16	16	14	14	14	14	11	12	16	16	16	16	18	18	11	18	14	16	14	14	16	16	13	18	14
cox3	cox3	RAxML	Unilocus	AA	cox3_RAxML_AA	6	12	12	12	12	12	12	12	16	9	14	16	18	15	16	12	12	10	12	16	16	14	14	14	14	11	12	16	16	16	16	18	18	11	18	14	16	14	14	16	16	13	18	14
cox3	cox3	MrB	Unilocus	AA	cox3_MrB_AA	5	6	6	6	6	6	6	8	12	5	10	8	12	9	10	8	8	6	8	8	8	6	6	10	10	7	8	10	10	10	10	16	16	9	16	10	12	10	10	10	10	7	12	8
cytb	cytb	IQTREE	Unilocus	AA	cytb_IQTREE_AA	10	12	12	12	10	12	10	6	10	3	10	16	14	11	16	16	16	14	16	14	14	12	14	8	8	3	0	12	12	12	12	22	22	15	22	16	18	16	14	16	16	13	18	14
cytb	cytb	RAxML	Unilocus	AA	cytb_RAxML_AA	10	12	12	12	10	12	10	6	10	3	10	16	14	11	16	16	16	14	16	14	14	12	14	8	8	3	0	12	12	12	12	22	22	15	22	16	18	16	14	16	16	13	18	14
cytb	cytb	MrB	Unilocus	AA	cytb_MrB_AA	9	10	10	10	12	12	12	6	14	7	6	18	14	13	18	14	14	12	14	8	8	6	10	10	12	9	10	10	10	10	10	24	24	17	24	14	16	14	14	18	18	15	20	16
nad1	nad1	IQTREE	Unilocus	AA	nad1_IQTREE_AA	9	4	4	4	8	6	8	6	14	7	8	16	10	9	14	12	12	10	10	8	8	6	10	10	12	9	10	4	4	4	4	22	18	15	22	14	16	14	14	16	16	13	18	14
nad1	nad1	RAxML	Unilocus	AA	nad1_RAxML_AA	9	4	4	4	8	6	8	6	14	7	8	16	10	9	14	12	12	10	10	8	8	6	10	10	12	9	10	4	4	4	4	22	18	15	22	14	16	14	14	16	16	13	18	14
nad1	nad1	MrB	Unilocus	AA	nad1_MrB_AA	9	6	6	6	6	8	6	4	12	5	8	16	12	11	14	12	12	10	10	8	8	6	10	8	10	7	8	6	6	6	6	22	20	15	22	14	16	14	12	16	16	13	18	14
nad2	nad2	IQTREE	Unilocus	AA	nad2_IQTREE_AA	1	18	18	18	18	18	18	22	22	19	24	20	22	19	18	20	20	18	18	20	20	20	18	22	22	19	22	20	20	20	20	10	10	15	10	20	20	16	20	20	20	15	20	20
nad2	nad2	RAxML	Unilocus	AA	nad2_RAxML_AA	1	18	18	18	18	18	18	22	22	19	24	20	22	19	18	20	20	18	18	20	20	20	18	22	22	19	22	20	20	20	20	10	10	15	10	20	20	16	20	20	20	15	20	20
nad2	nad2	MrB	Unilocus	AA	nad2_MrB_AA	5	8	8	8	6	6	6	12	16	11	14	12	16	11	8	10	10	8	8	14	14	12	12	14	14	11	14	12	12	12	12	14	12	7	14	14	14	10	14	10	10	5	14	12
nad3	nad3	IQTREE	Unilocus	AA	nad3_IQTREE_AA	6	14	14	14	12	12	12	16	20	13	18	16	20	17	16	14	14	14	16	16	16	14	14	18	18	13	14	18	18	18	18	16	18	9	16	12	10	8	14	14	14	9	14	16
nad3	nad3	RAxML	Unilocus	AA	nad3_RAxML_AA	6	14	14	14	12	12	12	16	20	13	18	16	20	17	16	14	14	14	16	16	16	14	14	18	18	13	14	18	18	18	18	16	18	9	16	12	10	8	14	14	14	9	14	16
nad3	nad3	MrB	Unilocus	AA	nad3_MrB_AA	4	13	13	13	11	11	11	15	15	12	17	13	15	12	11	13	13	11	13	15	15	13	13	15	15	10	13	15	15	15	15	13	13	6	13	13	11	7	13	11	11	6	11	13
nad4L	nad4L	IQTREE	Unilocus	AA	nad4L_IQTREE_AA	8	10	10	10	10	10	10	12	14	11	14	8	8	9	14	10	10	10	12	14	14	12	12	12	14	11	14	12	12	12	12	18	18	9	18	10	12	10	12	12	12	9	6	10
nad4L	nad4L	RAxML	Unilocus	AA	nad4L_RAxML_AA	5	8	8	8	6	8	6	10	12	9	14	10	8	9	12	12	12	10	10	14	14	12	12	10	12	9	12	10	10	10	10	20	16	11	20	14	16	12	12	14	14	11	10	12
nad4L	nad4L	MrB	Unilocus	AA	nad4L_MrB_AA	8	9	9	9	9	9	9	11	13	10	13	11	9	10	13	11	11	9	11	11	11	9	9	11	13	10	13	11	11	11	11	17	17	10	17	11	11	9	11	13	13	8	7	9
nad4	nad4	IQTREE	Unilocus	AA	nad4_IQTREE_AA	7	10	10	10	12	10	12	16	20	15	14	18	14	15	16	12	12	10	10	18	18	16	16	16	18	13	16	12	12	12	12	20	16	13	20	16	18	14	16	18	18	15	18	16
nad4	nad4	RAxML	Unilocus	AA	nad4_RAxML_AA	7	10	10	10	12	10	12	16	20	15	14	18	14	15	16	12	12	10	10	18	18	16	16	16	18	13	16	12	12	12	12	20	16	13	20	16	18	14	16	18	18	15	18	16
nad4	nad4	MrB	Unilocus	AA	nad4_MrB_AA	7	10	10	10	12	10	12	14	16	11	16	14	14	11	14	14	14	12	14	16	16	14	14	12	12	9	12	10	10	10	10	20	18	13	20	16	18	14	16	12	14	11	16	12
nad5	nad5	IQTREE	Unilocus	AA	nad5_IQTREE_AA	10	12	12	12	10	12	10	8	12	7	12	16	10	11	16	14	14	12	14	12	12	10	12	8	10	5	8	8	8	8	8	22	22	15	22	14	16	14	12	16	16	13	14	12
nad5	nad5	RAxML	Unilocus	AA	nad5_RAxML_AA	10	12	12	12	10	12	10	8	12	7	12	16	10	11	16	14	14	12	14	12	12	10	12	8	10	5	8	8	8	8	8	22	22	15	22	14	16	14	12	16	16	13	14	12
nad5	nad5	MrB	Unilocus	AA	nad5_MrB_AA	9	11	11	11	11	11	11	9	15	8	11	17	13	12	17	15	15	13	15	11	11	9	11	11	13	8	9	9	9	9	9	23	23	16	23	15	17	15	15	17	17	14	19	15
nad6	nad6	IQTREE	Unilocus	AA	nad6_IQTREE_AA	8	14	14	14	12	12	12	16	16	13	18	16	18	15	14	16	16	14	16	16	16	14	14	16	16	11	14	16	16	16	16	18	18	11	18	16	14	12	16	14	14	9	12	8
nad6	nad6	RAxML	Unilocus	AA	nad6_RAxML_AA	8	14	14	14	12	12	12	16	16	13	18	16	18	15	14	16	16	14	16	16	16	14	14	16	16	11	14	16	16	16	16	18	18	11	18	16	14	12	16	12	12	9	12	10
nad6	nad6	MrB	Unilocus	AA	nad6_MrB_AA	8	9	9	9	7	9	7	9	13	8	13	11	15	10	11	13	13	11	13	13	13	11	11	11	11	8	11	13	13	13	13	17	17	10	17	13	13	11	11	11	11	6	11	9
[truncated: 62 more columns]
