# Supplementary material for: Evaluating topological variability in Neodermata phylogenies using mitochondrial and ribosomal gene markers
Source: PLoS One. 2025 Oct 15;20(10):e0333282. doi: 10.1371/journal.pone.0333282 (PMC12527160; doi:10.1371/journal.pone.0333282)
Supplement: S8 Table — AA, amino acids; NT, nucleotides. (XLSX) [file pone.0333282.s009.xlsx]

## Sheet: S table S8
S8 Table. The saturation level estimated from various datasets of multiple sequence alignments, following the methodology outlined by Philippe et al. (2011). AA, amino acids; NT, nucleotides.
Genes	AA_trimal	NT	NT_trimal	NT Codon 2 and 3	NT Codon 1 and 3	NT codon 1 and 2	NT_trimal Codon 2 and 3	NT_trimal Codon 1 and 3	NT_trimal Codon 1 and 2
18S		0.2061	0.4333
28S		0.0115	0.2138
28Ssin		0.0007	0.1406
atp6	0.9107	0.8336	0.7198	0.8048	0.82	0.8519	0.6067	0.5577	0.8281
cox1	0.8836	0.6062	0.7932	0.5813	0.5548	0.6354	0.6946	0.6164	0.8819
cox2	0.8321	0.5034	0.6042	0.4931	0.4871	0.5185	0.49	0.4978	0.6782
cox3	0.8258	0.7493	0.782	0.7159	0.7242	0.7735	0.7017	0.5605	0.857
cytb	0.8682	0.7256	0.7627	0.6599	0.6372	0.8027	0.6794	0.6385	0.8441
nad1	0.8421	0.8371	0.8276	0.7861	0.7243	0.8811	0.7579	0.6789	0.8875
nad2	0.6056	0.688	0.4734	0.6916	0.5721	0.7316	0.4853	0.3081	0.5593
nad3	0.788	0.783	0.7715	0.7579	0.7392	0.7784	0.7189	0.7008	0.7932
nad4	0.7614	0.6775	0.473	0.643	0.5617	0.6699	0.4764	0.2991	0.5352
nad4L	0.7874	0.6581	0.4947	0.6734	0.5353	0.7394	0.4681	0.277	0.6597
nad5	0.8106	0.6315	0.4869	0.5932	0.4366	0.7617	0.4395	0.2762	0.6669
nad6	0.8053	0.5721	0.5786	0.5273	0.4161	0.6852	0.5167	0.3437	0.7209
16S		0.435	0.8654
12S		0.644	0.7583
